# Supplementary material for: Antimyeloperoxidase antibodies modulate inflammatory responses and activate profibrotic pathways in human monocytes
Source: J Autoimmun. 2023 Sep;139:103060. doi: 10.1016/j.jaut.2023.103060 (PMC10828547; doi:10.1016/j.jaut.2023.103060)
Supplement: Multimedia component 2 [file mmc2.xlsx]

## Sheet: Information
	This spreadsheet contains the transcript lists used to construct the Venn diagrams shown in Figure 4
	Transcripts listed are those upregulated with an adjusted p value of less than 0.1 and a Log2fold change greater than or equal to 0.3

## Sheet: Donor D_LPS
Gene	Anti-MPO	Control	log2foldchange	pvalue	padjust	gene_name	gene_description
ENSG00000232783	44.0766	0.687802	6.00188	7.4512e-31	5.67122e-28	FRG2FP	FSHD region gene 2 family member F, pseudogene [Source:HGNC Symbol;Acc:HGNC:51366]
ENSG00000131016	3.98965	0.0776011	5.68405	1.24268e-28	7.35641e-26	AKAP12	A-kinase anchoring protein 12 [Source:HGNC Symbol;Acc:HGNC:370]
ENSG00000183578	2.48597	0.0569403	5.44824	2.95589e-60	3.9371e-56	TNFAIP8L3	TNF alpha induced protein 8 like 3 [Source:HGNC Symbol;Acc:HGNC:20620]
ENSG00000176105	0.674445	0.0175416	5.26493	1.0367e-15	1.68394e-13	YES1	YES proto-oncogene 1, Src family tyrosine kinase [Source:HGNC Symbol;Acc:HGNC:12841]
ENSG00000181634	143.749	3.80135	5.2409	1.20871e-29	8.04967e-27	TNFSF15	TNF superfamily member 15 [Source:HGNC Symbol;Acc:HGNC:11931]
ENSG00000177133	0.480012	0.0129461	5.21267	6.22658e-16	1.03669e-13	LINC00982	long intergenic non-protein coding RNA 982 [Source:HGNC Symbol;Acc:HGNC:48664]
ENSG00000144834	0.497484	0.0174112	4.83731	5.5942e-14	6.93135e-12	TAGLN3	transgelin 3 [Source:HGNC Symbol;Acc:HGNC:29868]
ENSG00000143333	20.1584	0.767092	4.71584	4.73624e-33	4.50603e-30	RGS16	regulator of G protein signaling 16 [Source:HGNC Symbol;Acc:HGNC:9997]
ENSG00000136158	73.7904	3.48193	4.40547	3.07293e-24	1.09146e-21	SPRY2	sprouty RTK signaling antagonist 2 [Source:HGNC Symbol;Acc:HGNC:11270]
ENSG00000166922	54.105	2.61466	4.37107	3.49289e-12	3.04075e-10	SCG5	secretogranin V [Source:HGNC Symbol;Acc:HGNC:10816]
ENSG00000253775	0.366031	0.0182597	4.32478	3.59213e-13	3.76736e-11	AC100802.3	novel transcript
ENSG00000198400	0.683652	0.0354626	4.26903	1.81078e-11	1.34366e-09	NTRK1	neurotrophic receptor tyrosine kinase 1 [Source:HGNC Symbol;Acc:HGNC:8031]
ENSG00000255282	0.522266	0.0274332	4.25149	6.5327e-13	6.44535e-11	WTAPP1	Wilms tumor 1 associated protein pseudogene 1 [Source:HGNC Symbol;Acc:HGNC:44115]
ENSG00000231274	11.2163	0.610206	4.20016	2.52832e-12	2.24507e-10	SBK3	SH3 domain binding kinase family member 3 [Source:HGNC Symbol;Acc:HGNC:44121]
ENSG00000228705	50.7904	2.77547	4.19376	3.69054e-28	2.00637e-25	LINC00659	long intergenic non-protein coding RNA 659 [Source:HGNC Symbol;Acc:HGNC:44316]
ENSG00000196611	160.026	9.27686	4.10852	4.82785e-16	8.13981e-14	MMP1	matrix metallopeptidase 1 [Source:HGNC Symbol;Acc:HGNC:7155]
ENSG00000149635	1.75745	0.102017	4.10673	2.13036e-44	8.10724e-41	OCSTAMP	osteoclast stimulatory transmembrane protein [Source:HGNC Symbol;Acc:HGNC:16116]
ENSG00000225107	1.80703	0.10964	4.04306	3.46924e-32	3.08057e-29	AC092484.1	novel transcript
ENSG00000073861	14.2806	0.874082	4.03016	5.12012e-41	1.23995e-37	TBX21	T-box 21 [Source:HGNC Symbol;Acc:HGNC:11599]
ENSG00000111249	2.17125	0.13297	4.02939	3.9212e-39	6.9638e-36	CUX2	cut like homeobox 2 [Source:HGNC Symbol;Acc:HGNC:19347]
ENSG00000260314	1.76519	0.113531	3.95873	9.72542e-48	5.18151e-44	MRC1	mannose receptor C-type 1 [Source:HGNC Symbol;Acc:HGNC:7228]
ENSG00000169908	18.487	1.19942	3.9461	1.20619e-13	1.38499e-11	TM4SF1	transmembrane 4 L six family member 1 [Source:HGNC Symbol;Acc:HGNC:11853]
ENSG00000166923	7.47767	0.486123	3.9432	1.66791e-13	1.85131e-11	GREM1	gremlin 1, DAN family BMP antagonist [Source:HGNC Symbol;Acc:HGNC:2001]
ENSG00000224982	0.183111	0.0119819	3.93462	3.33337e-09	1.47016e-07	TMEM233	transmembrane protein 233 [Source:HGNC Symbol;Acc:HGNC:37219]
ENSG00000118785	829.105	56.9684	3.86332	1.66543e-23	5.68787e-21	SPP1	secreted phosphoprotein 1 [Source:HGNC Symbol;Acc:HGNC:11255]
ENSG00000007264	177.815	12.6302	3.81543	1.53311e-20	4.08404e-18	MATK	megakaryocyte-associated tyrosine kinase [Source:HGNC Symbol;Acc:HGNC:6906]
ENSG00000273179	0.745438	0.0530887	3.81223	3.71096e-09	1.6206e-07	RP11-20I20.4	novel transcript, antisense to SPON2
ENSG00000163293	0.520831	0.0389219	3.74219	8.25275e-23	2.55634e-20	NIPAL1	NIPA like domain containing 1 [Source:HGNC Symbol;Acc:HGNC:27194]
ENSG00000122133	1.89007	0.153612	3.62117	5.59896e-11	3.76643e-09	PAEP	progestagen associated endometrial protein [Source:HGNC Symbol;Acc:HGNC:8573]
ENSG00000168334	3.22367	0.28016	3.52439	1.24959e-45	5.54795e-42	XIRP1	xin actin binding repeat containing 1 [Source:HGNC Symbol;Acc:HGNC:14301]
ENSG00000175445	149.125	12.9656	3.52376	3.36687e-15	4.98279e-13	LPL	lipoprotein lipase [Source:HGNC Symbol;Acc:HGNC:6677]
ENSG00000164171	2.17016	0.190846	3.50735	5.36037e-18	1.15157e-15	ITGA2	integrin subunit alpha 2 [Source:HGNC Symbol;Acc:HGNC:6137]
ENSG00000105278	3.5067	0.310504	3.49751	4.92001e-25	2.01637e-22	ZFR2	zinc finger RNA binding protein 2 [Source:HGNC Symbol;Acc:HGNC:29189]
ENSG00000182378	102.33	9.11839	3.48831	8.79879e-41	1.95326e-37	PLCXD1	phosphatidylinositol specific phospholipase C X domain containing 1 [Source:HGNC Symbol;Acc:HGNC:23148]
ENSG00000174939	2.0721	0.1865	3.47395	4.55074e-34	5.27075e-31	ASPHD1	aspartate beta-hydroxylase domain containing 1 [Source:HGNC Symbol;Acc:HGNC:27380]
ENSG00000135318	6.76295	0.608892	3.47341	6.43113e-31	5.03879e-28	NT5E	5'-nucleotidase ecto [Source:HGNC Symbol;Acc:HGNC:8021]
ENSG00000263050	19.0598	1.77617	3.42374	1.8689e-28	1.05145e-25	RP11-667K14.3	novel transcript
ENSG00000267149	1.46292	0.138186	3.40429	3.67111e-11	2.53354e-09	CTC-550B14.6	novel transcript
ENSG00000090104	77.286	7.4044	3.38376	7.30045e-50	4.86192e-46	RGS1	regulator of G protein signaling 1 [Source:HGNC Symbol;Acc:HGNC:9991]
ENSG00000145113	0.149891	0.0143877	3.3811	5.58856e-09	2.33014e-07	MUC4	mucin 4, cell surface associated [Source:HGNC Symbol;Acc:HGNC:7514]
ENSG00000188389	25.7048	2.49042	3.36759	1.59616e-63	4.25201e-59	PDCD1	programmed cell death 1 [Source:HGNC Symbol;Acc:HGNC:8760]
ENSG00000259392	0.983364	0.0953058	3.36671	4.19526e-12	3.55916e-10	RP11-758N13.3	microtubule-associated protein 1 light chain 3 beta 2 (MAP1LC3B2) pseudogene
ENSG00000113070	177.455	17.3307	3.35605	1.77661e-43	5.61533e-40	HBEGF	heparin binding EGF like growth factor [Source:HGNC Symbol;Acc:HGNC:3059]
ENSG00000143603	0.231942	0.0236193	3.29577	7.50331e-24	2.63001e-21	KCNN3	potassium calcium-activated channel subfamily N member 3 [Source:HGNC Symbol;Acc:HGNC:6292]
ENSG00000106018	0.237431	0.0243575	3.28531	5.79009e-10	3.04826e-08	VIPR2	vasoactive intestinal peptide receptor 2 [Source:HGNC Symbol;Acc:HGNC:12695]
ENSG00000184371	1204.89	123.597	3.28518	5.1964e-43	1.38427e-39	CSF1	colony stimulating factor 1 [Source:HGNC Symbol;Acc:HGNC:2432]
ENSG00000111262	0.0676974	0.00700672	3.27294	1.9319e-07	5.33859e-06	KCNA1	potassium voltage-gated channel subfamily A member 1 [Source:HGNC Symbol;Acc:HGNC:6218]
ENSG00000159674	14.2548	1.4889	3.25914	6.50748e-14	7.98861e-12	SPON2	spondin 2 [Source:HGNC Symbol;Acc:HGNC:11253]
ENSG00000173976	0.353557	0.036992	3.25681	2.1606e-08	7.7153e-07	RAX2	retina and anterior neural fold homeobox 2 [Source:HGNC Symbol;Acc:HGNC:18286]
ENSG00000182393	0.362396	0.0382558	3.24423	1.96871e-08	7.13531e-07	IFNL1	interferon lambda 1 [Source:HGNC Symbol;Acc:HGNC:18363]
ENSG00000264978	0.669553	0.0709636	3.23915	8.14568e-06	0.00013892	RN7SL630P	RNA, 7SL, cytoplasmic 630, pseudogene [Source:HGNC Symbol;Acc:HGNC:46646]
ENSG00000267265	8.93888	0.947573	3.2379	8.27815e-25	3.11666e-22	CTC-550B14.7	novel transcript, antisense to RDH13 and GP6
ENSG00000231445	22.6988	2.41325	3.23359	8.16641e-25	3.11666e-22	TIMM8AP1	translocase of inner mitochondrial membrane 8A pseudogene 1 [Source:HGNC Symbol;Acc:HGNC:17802]
ENSG00000185739	0.528349	0.0562613	3.23135	5.86195e-08	1.83202e-06	SRL	sarcalumenin [Source:HGNC Symbol;Acc:HGNC:11295]
ENSG00000104970	0.647079	0.0690867	3.22785	5.00745e-23	1.58802e-20	KIR3DX1	killer cell immunoglobulin like receptor, three Ig domains X1 [Source:HGNC Symbol;Acc:HGNC:25043]
ENSG00000132688	0.154837	0.0168535	3.19973	1.20588e-13	1.38499e-11	NES	nestin [Source:HGNC Symbol;Acc:HGNC:7756]
ENSG00000066056	1.61276	0.190406	3.08253	5.19327e-25	2.06483e-22	TIE1	tyrosine kinase with immunoglobulin like and EGF like domains 1 [Source:HGNC Symbol;Acc:HGNC:11809]
ENSG00000105825	35.4562	4.28681	3.04807	1.89953e-36	2.30007e-33	TFPI2	tissue factor pathway inhibitor 2 [Source:HGNC Symbol;Acc:HGNC:11761]
ENSG00000161681	0.341115	0.0417309	3.0312	2.05156e-08	7.39535e-07	SHANK1	SH3 and multiple ankyrin repeat domains 1 [Source:HGNC Symbol;Acc:HGNC:15474]
ENSG00000164692	0.212473	0.0260056	3.0297	1.46486e-08	5.45767e-07	COL1A2	collagen type I alpha 2 chain [Source:HGNC Symbol;Acc:HGNC:2198]
ENSG00000112139	6.97043	0.870361	3.00159	3.15245e-29	1.95298e-26	MDGA1	MAM domain containing glycosylphosphatidylinositol anchor 1 [Source:HGNC Symbol;Acc:HGNC:19267]
ENSG00000239861	0.547929	0.0688765	2.99299	3.44415e-08	1.15553e-06	RP11-690D19.1	ribosomal protein L21 (RPL21) pseudogene
ENSG00000170439	3.4692	0.451412	2.94214	1.00774e-30	7.45698e-28	METTL7B	methyltransferase like 7B [Source:HGNC Symbol;Acc:HGNC:28276]
ENSG00000273001	4.67555	0.615837	2.92462	1.27501e-18	2.87838e-16	RP11-118K6.3	novel transcript
ENSG00000143816	2.21638	0.293683	2.9159	7.3301e-14	8.95719e-12	WNT9A	Wnt family member 9A [Source:HGNC Symbol;Acc:HGNC:12778]
ENSG00000112394	4.94717	0.656228	2.91435	1.89714e-43	5.61533e-40	SLC16A10	solute carrier family 16 member 10 [Source:HGNC Symbol;Acc:HGNC:17027]
ENSG00000233299	1.06251	0.142181	2.90263	2.60955e-07	6.90325e-06	HIGD1AP4	HIG1 hypoxia inducible domain family member 1A pseudogene 4 [Source:HGNC Symbol;Acc:HGNC:43000]
ENSG00000275832	10.6173	1.42536	2.89704	1.41258e-54	1.25432e-50	ARHGAP23	Rho GTPase activating protein 23 [Source:HGNC Symbol;Acc:HGNC:29293]
ENSG00000188011	0.488909	0.0659797	2.88972	1.97308e-08	7.14141e-07	RTP5	receptor transporter protein 5 (putative) [Source:HGNC Symbol;Acc:HGNC:26585]
ENSG00000213113	0.358939	0.0486953	2.88287	1.00873e-09	4.96769e-08	TUBB8P8	tubulin beta 8 class VIII pseudogene 8 [Source:HGNC Symbol;Acc:HGNC:42346]
ENSG00000127920	3.4832	0.475259	2.87367	3.67965e-33	3.63045e-30	GNG11	G protein subunit gamma 11 [Source:HGNC Symbol;Acc:HGNC:4403]
ENSG00000128564	22.2708	3.04729	2.86956	1.89458e-28	1.05145e-25	VGF	VGF nerve growth factor inducible [Source:HGNC Symbol;Acc:HGNC:12684]
ENSG00000251322	0.172021	0.023586	2.86666	1.50385e-07	4.26635e-06	SHANK3	SH3 and multiple ankyrin repeat domains 3 [Source:HGNC Symbol;Acc:HGNC:14294]
ENSG00000264483	1.94936	0.27404	2.83091	1.27654e-06	2.78508e-05	MIR5008	microRNA 5008 [Source:HGNC Symbol;Acc:HGNC:43546]
ENSG00000182759	16.6478	2.35961	2.81871	2.07903e-38	3.46146e-35	MAFA	MAF bZIP transcription factor A [Source:HGNC Symbol;Acc:HGNC:23145]
ENSG00000248464	0.0610456	0.00865502	2.81736	6.69153e-05	0.000838655	FGF10-AS1	FGF10 antisense RNA 1 [Source:HGNC Symbol;Acc:HGNC:49382]
ENSG00000160439	11.5222	1.63969	2.81297	1.5959e-22	4.77675e-20	RDH13	retinol dehydrogenase 13 [Source:HGNC Symbol;Acc:HGNC:19978]
ENSG00000172551	0.774456	0.110264	2.81295	7.77203e-10	3.97388e-08	MUCL1	mucin like 1 [Source:HGNC Symbol;Acc:HGNC:30588]
ENSG00000091129	1.27745	0.183463	2.79983	2.21701e-26	1.001e-23	NRCAM	neuronal cell adhesion molecule [Source:HGNC Symbol;Acc:HGNC:7994]
ENSG00000188916	0.102818	0.0147766	2.79912	3.72931e-10	2.08708e-08	FAM196A	inhibitory synaptic factor 2A [Source:HGNC Symbol;Acc:HGNC:33859]
ENSG00000256542	0.0532984	0.00770583	2.79159	3.79033e-05	0.000519129	RP13-895J2.3	novel transcript
ENSG00000254142	0.261712	0.0379239	2.78834	8.99525e-05	0.00108231	RP11-53M11.3	-
ENSG00000179348	3.99372	0.592073	2.75392	2.67763e-23	8.91616e-21	GATA2	GATA binding protein 2 [Source:HGNC Symbol;Acc:HGNC:4171]
ENSG00000256056	1.67503	0.252349	2.73089	1.85651e-15	2.89213e-13	RP11-709A23.2	chromosome 12 open reading frame 71 (C12orf71) pseudogene
ENSG00000271216	5.92836	0.896663	2.72512	3.7529e-19	8.92619e-17	LINC01050	long intergenic non-protein coding RNA 1050 [Source:HGNC Symbol;Acc:HGNC:49044]
ENSG00000069482	5.17879	0.786998	2.71821	6.00461e-10	3.15497e-08	GAL	galanin and GMAP prepropeptide [Source:HGNC Symbol;Acc:HGNC:4114]
ENSG00000262412	0.122796	0.018697	2.71665	0.000728584	0.00618507	RP11-85G18.6	novel transcript
ENSG00000208005	4.10498	0.626679	2.71253	4.62017e-07	1.13973e-05	MIR503	microRNA 503 [Source:HGNC Symbol;Acc:HGNC:32138]
ENSG00000169071	0.169261	0.0261116	2.69659	8.32195e-09	3.30878e-07	ROR2	receptor tyrosine kinase like orphan receptor 2 [Source:HGNC Symbol;Acc:HGNC:10257]
ENSG00000184985	6.87721	1.07635	2.67568	2.74119e-11	1.97101e-09	SORCS2	sortilin related VPS10 domain containing receptor 2 [Source:HGNC Symbol;Acc:HGNC:16698]
ENSG00000233776	0.269322	0.0423855	2.66945	0.000117787	0.00135189	LINC01251	long intergenic non-protein coding RNA 1251 [Source:HGNC Symbol;Acc:HGNC:49845]
ENSG00000223749	7.41272	1.16901	2.66483	3.73339e-23	1.21285e-20	MIR503HG	MIR503 host gene [Source:HGNC Symbol;Acc:HGNC:28258]
ENSG00000259590	10.041	1.59503	2.65435	1.83157e-16	3.2312e-14	RP11-20G13.3	long intergenic non-protein coding RNA 2244 [Source:HGNC Symbol;Acc:HGNC:53929]
ENSG00000275465	0.0825817	0.0131957	2.64643	2.39108e-05	0.000353082	RP11-569G13.3	-
ENSG00000259760	12.4956	1.99881	2.64431	1.56488e-21	4.58096e-19	RP11-20G13.2	novel transcript, antisense to LRRC28
ENSG00000103647	0.0537634	0.00865115	2.63629	1.50556e-05	0.000237599	CORO2B	coronin 2B [Source:HGNC Symbol;Acc:HGNC:2256]
ENSG00000235813	2.69179	0.434406	2.63161	6.59661e-15	9.38726e-13	RP11-308B5.2	novel transcript
ENSG00000154252	0.920729	0.148713	2.63022	1.03445e-16	1.94061e-14	GAL3ST2	galactose-3-O-sulfotransferase 2 [Source:HGNC Symbol;Acc:HGNC:24869]
ENSG00000249898	1.13614	0.183671	2.62916	8.59011e-20	2.09938e-17	MCPH1-AS1	MCPH1 antisense RNA 1 [Source:HGNC Symbol;Acc:HGNC:51655]
ENSG00000170477	0.329105	0.0537462	2.61443	1.37032e-06	2.97235e-05	KRT4	keratin 4 [Source:HGNC Symbol;Acc:HGNC:6441]
ENSG00000218336	0.0363213	0.00597093	2.60404	4.83574e-05	0.000639555	TENM3	teneurin transmembrane protein 3 [Source:HGNC Symbol;Acc:HGNC:29944]
ENSG00000213123	6.32843	1.04125	2.60368	1.99345e-17	3.99275e-15	TCTEX1D2	Tctex1 domain containing 2 [Source:HGNC Symbol;Acc:HGNC:28482]
ENSG00000222958	1.59651	0.263453	2.59946	7.26847e-05	0.000901	MIR1913	microRNA 1913 [Source:HGNC Symbol;Acc:HGNC:35397]
ENSG00000237418	5.83861	0.966937	2.59438	5.89174e-12	4.87423e-10	AC069257.6	ribosomal protein L39 (RPL39) pseudogene
ENSG00000215009	0.138014	0.022991	2.58729	1.0601e-05	0.000174753	ACSM4	acyl-CoA synthetase medium chain family member 4 [Source:HGNC Symbol;Acc:HGNC:32016]
ENSG00000073712	7.62892	1.27129	2.58522	5.25636e-38	7.36969e-35	FERMT2	fermitin family member 2 [Source:HGNC Symbol;Acc:HGNC:15767]
ENSG00000231743	0.967381	0.161312	2.58457	1.94616e-07	5.3724e-06	RP11-89K18.1	novel pseudogene
ENSG00000001617	3.64766	0.609304	2.58179	5.56961e-21	1.54551e-18	SEMA3F	semaphorin 3F [Source:HGNC Symbol;Acc:HGNC:10728]
ENSG00000120738	67.5556	11.3874	2.56864	1.44897e-40	2.96916e-37	EGR1	early growth response 1 [Source:HGNC Symbol;Acc:HGNC:3238]
ENSG00000095932	0.284572	0.0481604	2.56393	6.76433e-05	0.000846204	SMIM24	small integral membrane protein 24 [Source:HGNC Symbol;Acc:HGNC:37244]
ENSG00000238280	1.78453	0.30634	2.54253	3.8283e-12	3.30039e-10	RP11-436D10.3	novel transcript
ENSG00000278973	0.367268	0.0630485	2.54227	9.75516e-07	2.19975e-05	RP11-83B20.9	novel transcript
ENSG00000229214	0.280572	0.0484243	2.53515	9.44751e-14	1.11854e-11	LINC00242	long intergenic non-protein coding RNA 242 [Source:HGNC Symbol;Acc:HGNC:21249]
ENSG00000163814	9.3951	1.62808	2.52876	6.91994e-34	7.68085e-31	CDCP1	CUB domain containing protein 1 [Source:HGNC Symbol;Acc:HGNC:24357]
ENSG00000171246	0.175908	0.0305936	2.52416	5.94756e-12	4.89368e-10	NPTX1	neuronal pentraxin 1 [Source:HGNC Symbol;Acc:HGNC:7952]
ENSG00000240184	1.16642	0.204164	2.51447	2.7709e-20	7.1664e-18	PCDHGC3	protocadherin gamma subfamily C, 3 [Source:HGNC Symbol;Acc:HGNC:8716]
ENSG00000077522	1.03742	0.181668	2.51379	5.60894e-17	1.06726e-14	ACTN2	actinin alpha 2 [Source:HGNC Symbol;Acc:HGNC:164]
ENSG00000261265	0.333944	0.058545	2.51274	1.53085e-06	3.25982e-05	CTD-2515H24.4	novel transcript
ENSG00000281392	0.0893942	0.0157062	2.51033	0.0004505	0.00413859	LINC00506	long intergenic non-protein coding RNA 506 [Source:NCBI gene;Acc:100846978]
ENSG00000251526	0.319457	0.056139	2.51028	1.59224e-05	0.00024965	RP11-381N20.1	long intergenic non-protein coding RNA 2435 [Source:HGNC Symbol;Acc:HGNC:53366]
ENSG00000226094	0.859036	0.150872	2.5097	3.10671e-05	0.000439043	RPL7P3	ribosomal protein L7 pseudogene 3 [Source:HGNC Symbol;Acc:HGNC:16566]
ENSG00000005471	1.46867	0.257976	2.50926	6.95942e-25	2.72635e-22	ABCB4	ATP binding cassette subfamily B member 4 [Source:HGNC Symbol;Acc:HGNC:45]
ENSG00000180574	0.334516	0.0587952	2.50841	3.68112e-13	3.84554e-11	EIF2S3L	eukaryotic translation initiation factor 2 subunit gamma B [Source:HGNC Symbol;Acc:HGNC:43863]
ENSG00000185640	0.959465	0.168764	2.50753	2.14455e-11	1.56947e-09	KRT79	keratin 79 [Source:HGNC Symbol;Acc:HGNC:28930]
ENSG00000264490	1.66031	0.296693	2.48445	2.80544e-08	9.731e-07	WI2-87327B8.1	novel transcript
ENSG00000147100	0.0470266	0.00852127	2.46441	8.66236e-05	0.00104985	SLC16A2	solute carrier family 16 member 2 [Source:HGNC Symbol;Acc:HGNC:10923]
ENSG00000250948	0.368788	0.0669086	2.46407	0.00128895	0.00999605	RP11-1079K10.2	novel transcript
ENSG00000163273	0.11646	0.0211517	2.46292	0.00145958	0.0110964	NPPC	natriuretic peptide C [Source:HGNC Symbol;Acc:HGNC:7941]
ENSG00000145107	55.6562	10.1321	2.45762	1.31369e-28	7.60767e-26	TM4SF19	transmembrane 4 L six family member 19 [Source:HGNC Symbol;Acc:HGNC:25167]
ENSG00000163395	0.455761	0.0832662	2.45257	9.40089e-07	2.13314e-05	IGFN1	immunoglobulin-like and fibronectin type III domain containing 1 [Source:HGNC Symbol;Acc:HGNC:24607]
ENSG00000229172	0.102201	0.0187932	2.44289	2.83602e-06	5.6045e-05	AC073065.3	ATP-binding cassette, sub-family G (WHITE), member 2 (ABCG2) pseudogene
ENSG00000131019	0.901041	0.165912	2.44146	7.49119e-13	7.28314e-11	ULBP3	UL16 binding protein 3 [Source:HGNC Symbol;Acc:HGNC:14895]
ENSG00000164292	21.9124	4.08604	2.42299	2.31136e-30	1.57878e-27	RHOBTB3	Rho related BTB domain containing 3 [Source:HGNC Symbol;Acc:HGNC:18757]
ENSG00000236509	2.21321	0.413259	2.42119	3.995e-11	2.7471e-09	RPL21P133	ribosomal protein L21 pseudogene 133 [Source:HGNC Symbol;Acc:HGNC:36003]
ENSG00000176723	0.453115	0.0846763	2.42023	6.78868e-15	9.56845e-13	ZNF843	zinc finger protein 843 [Source:HGNC Symbol;Acc:HGNC:28710]
ENSG00000197461	14.5455	2.72418	2.41669	2.9924e-29	1.89797e-26	PDGFA	platelet derived growth factor subunit A [Source:HGNC Symbol;Acc:HGNC:8799]
ENSG00000259770	0.0920615	0.0173306	2.40684	0.00121088	0.00949566	RP11-81A1.3	farnesyl diphosphate synthase (FDRS) pseudogene
ENSG00000187678	0.0553496	0.0104196	2.4068	0.00113679	0.0090074	SPRY4	sprouty RTK signaling antagonist 4 [Source:HGNC Symbol;Acc:HGNC:15533]
ENSG00000178726	11.9845	2.2717	2.39933	5.10763e-25	2.06155e-22	THBD	thrombomodulin [Source:HGNC Symbol;Acc:HGNC:11784]
ENSG00000196778	0.095585	0.0181887	2.39569	0.00113483	0.00899644	OR52K1	olfactory receptor family 52 subfamily K member 1 [Source:HGNC Symbol;Acc:HGNC:15222]
ENSG00000066735	0.0298518	0.00568306	2.3942	0.00036526	0.00347755	KIF26A	kinesin family member 26A [Source:HGNC Symbol;Acc:HGNC:20226]
ENSG00000198576	21.7288	4.14319	2.39081	6.75849e-32	5.62623e-29	ARC	activity regulated cytoskeleton associated protein [Source:HGNC Symbol;Acc:HGNC:648]
ENSG00000235897	34.924	6.76191	2.36874	4.78166e-31	3.85996e-28	TM4SF19-AS1	TM4SF19 antisense RNA 1 [Source:HGNC Symbol;Acc:HGNC:41085]
ENSG00000261039	0.376846	0.0731813	2.36585	5.24925e-05	0.000685129	RP11-417E7.2	long intergenic non-protein coding RNA 2544 [Source:HGNC Symbol;Acc:HGNC:53578]
ENSG00000226792	0.0662112	0.012867	2.3648	0.00410917	0.0255937	LINC00371	chromosome 13 open reading frame 42 [Source:HGNC Symbol;Acc:HGNC:42693]
ENSG00000172538	0.369954	0.0718754	2.36414	1.70511e-08	6.26515e-07	FAM170B	family with sequence similarity 170 member B [Source:HGNC Symbol;Acc:HGNC:19736]
ENSG00000213683	0.110925	0.0215692	2.36363	0.00164072	0.0122258	AC002056.3	small nuclear ribonucleoprotein polypeptide A' (SNRPA1) pseudogene
ENSG00000273331	0.0873505	0.0170048	2.36257	0.00156242	0.0117469	TM4SF19-TCTEX1D2	TM4SF19-TCTEX1D2 readthrough (NMD candidate) [Source:HGNC Symbol;Acc:HGNC:49190]
ENSG00000177374	13.6462	2.66279	2.35748	2.55548e-33	2.61828e-30	HIC1	HIC ZBTB transcriptional repressor 1 [Source:HGNC Symbol;Acc:HGNC:4909]
ENSG00000225760	0.26247	0.0513553	2.35299	1.39748e-05	0.000222919	LINC00431	long intergenic non-protein coding RNA 431 [Source:HGNC Symbol;Acc:HGNC:42766]
ENSG00000253858	0.503014	0.0991238	2.34489	1.42644e-07	4.06406e-06	CTB-147C13.1	novel transcript
ENSG00000172738	6.23184	1.22783	2.34358	2.25764e-29	1.46686e-26	TMEM217	transmembrane protein 217 [Source:HGNC Symbol;Acc:HGNC:21238]
ENSG00000088053	0.801546	0.158883	2.33501	1.03971e-06	2.32446e-05	GP6	glycoprotein VI platelet [Source:HGNC Symbol;Acc:HGNC:14388]
ENSG00000103888	1.44396	0.286639	2.33284	9.01018e-26	3.93479e-23	CEMIP	cell migration inducing hyaluronidase 1 [Source:HGNC Symbol;Acc:HGNC:29213]
ENSG00000167554	0.318245	0.0634914	2.32556	3.02441e-08	1.03424e-06	ZNF610	zinc finger protein 610 [Source:HGNC Symbol;Acc:HGNC:26687]
ENSG00000242902	0.355737	0.0712175	2.32206	4.83691e-05	0.000639555	RP11-309L24.2	FLNC antisense RNA 1 [Source:HGNC Symbol;Acc:HGNC:53474]
ENSG00000135362	5.34227	1.06913	2.32106	4.99267e-28	2.60784e-25	PRR5L	proline rich 5 like [Source:HGNC Symbol;Acc:HGNC:25878]
ENSG00000113303	0.0794658	0.0159198	2.32105	0.00147335	0.0111788	BTNL8	butyrophilin like 8 [Source:HGNC Symbol;Acc:HGNC:26131]
ENSG00000179813	0.368311	0.0737406	2.32058	6.45998e-06	0.000113514	FAM216B	family with sequence similarity 216 member B [Source:HGNC Symbol;Acc:HGNC:26883]
ENSG00000249001	0.809326	0.162343	2.31826	8.35066e-11	5.42569e-09	RP11-742B18.1	novel transcript
ENSG00000078401	7.87921	1.58155	2.31675	2.53563e-20	6.62221e-18	EDN1	endothelin 1 [Source:HGNC Symbol;Acc:HGNC:3176]
ENSG00000163376	88.468	17.8747	2.30724	3.89477e-38	6.1031e-35	KBTBD8	kelch repeat and BTB domain containing 8 [Source:HGNC Symbol;Acc:HGNC:30691]
ENSG00000281033	0.834318	0.169696	2.29862	0.000555595	0.00492693	AC013448.3	-
ENSG00000253227	60.349	12.2976	2.29497	7.36394e-37	9.34134e-34	RP11-383J24.1	novel transcript
ENSG00000163637	0.0234567	0.00480581	2.28887	0.00534592	0.031292	PRICKLE2	prickle planar cell polarity protein 2 [Source:HGNC Symbol;Acc:HGNC:20340]
ENSG00000135625	1.00946	0.207152	2.28489	7.71079e-15	1.08109e-12	EGR4	early growth response 4 [Source:HGNC Symbol;Acc:HGNC:3241]
ENSG00000236459	0.132538	0.0272302	2.28412	0.000503855	0.00454499	HNRNPA1P22	heterogeneous nuclear ribonucleoprotein A1 pseudogene 22 [Source:HGNC Symbol;Acc:HGNC:39540]
ENSG00000225872	0.124781	0.0256474	2.28312	0.000261136	0.00264905	LINC01529	long intergenic non-protein coding RNA 1529 [Source:HGNC Symbol;Acc:HGNC:51268]
ENSG00000121769	2.27958	0.469087	2.28078	2.26001e-13	2.4276e-11	FABP3	fatty acid binding protein 3 [Source:HGNC Symbol;Acc:HGNC:3557]
ENSG00000215018	0.0847476	0.0174761	2.27982	0.000127776	0.00144992	COL28A1	collagen type XXVIII alpha 1 chain [Source:HGNC Symbol;Acc:HGNC:22442]
ENSG00000259207	3.34517	0.69108	2.27523	1.57714e-15	2.47138e-13	ITGB3	integrin subunit beta 3 [Source:HGNC Symbol;Acc:HGNC:6156]
ENSG00000235545	0.0919324	0.01907	2.27118	0.000401372	0.00375427	RP11-230B22.1	novel transcript
ENSG00000165383	0.167038	0.0346719	2.26962	5.34189e-06	9.66833e-05	LRRC18	leucine rich repeat containing 18 [Source:HGNC Symbol;Acc:HGNC:23199]
ENSG00000100505	1.43383	0.298719	2.26312	7.67123e-13	7.43105e-11	TRIM9	tripartite motif containing 9 [Source:HGNC Symbol;Acc:HGNC:16288]
ENSG00000108963	16.0727	3.34911	2.2628	6.56872e-20	1.65057e-17	DPH1	diphthamide biosynthesis 1 [Source:HGNC Symbol;Acc:HGNC:3003]
ENSG00000173110	274.621	57.3815	2.25878	9.66436e-16	1.57944e-13	HSPA6	heat shock protein family A (Hsp70) member 6 [Source:HGNC Symbol;Acc:HGNC:5239]
ENSG00000243220	0.112802	0.0236887	2.25304	0.00352265	0.022612	AC006159.4	novel transcript
ENSG00000130513	19.5854	4.11003	2.2526	3.73543e-32	3.20994e-29	GDF15	growth differentiation factor 15 [Source:HGNC Symbol;Acc:HGNC:30142]
ENSG00000256633	2.33526	0.490226	2.25215	1.95839e-15	2.99825e-13	RP11-169D4.2	novel transcript
ENSG00000102387	0.0775643	0.0163192	2.25048	0.000276849	0.00277254	TAF7L	TATA-box binding protein associated factor 7 like [Source:HGNC Symbol;Acc:HGNC:11548]
ENSG00000182132	0.193908	0.0407592	2.25032	1.35384e-05	0.000216477	KCNIP1	potassium voltage-gated channel interacting protein 1 [Source:HGNC Symbol;Acc:HGNC:15521]
ENSG00000134668	0.240968	0.0507983	2.24634	2.74318e-07	7.21379e-06	SPOCD1	SPOC domain containing 1 [Source:HGNC Symbol;Acc:HGNC:26338]
ENSG00000233501	0.0812653	0.0172033	2.24048	2.9815e-05	0.000424728	SRGAP2-AS1	-
ENSG00000220161	0.0532418	0.0112647	2.23818	0.00269639	0.0183097	FLJ35934	long intergenic non-protein coding RNA 2076 [Source:HGNC Symbol;Acc:HGNC:52924]
ENSG00000224081	0.38744	0.0821684	2.23788	0.000170751	0.00184619	LINC01057	SLC44A3 antisense RNA 1 [Source:HGNC Symbol;Acc:HGNC:49057]
ENSG00000166670	130.908	27.8893	2.23078	5.69813e-20	1.44564e-17	MMP10	matrix metallopeptidase 10 [Source:HGNC Symbol;Acc:HGNC:7156]
ENSG00000257283	0.711023	0.151783	2.22891	8.39987e-08	2.5154e-06	RP11-1060G2.1	-
ENSG00000130700	0.0422609	0.00902428	2.22588	0.00146025	0.0110983	GATA5	GATA binding protein 5 [Source:HGNC Symbol;Acc:HGNC:15802]
ENSG00000251348	0.179726	0.0385255	2.22256	8.19922e-05	0.00100238	HSPD1P11	heat shock protein family D (Hsp60) member 1 pseudogene 11 [Source:HGNC Symbol;Acc:HGNC:35142]
ENSG00000127074	0.99179	0.2136	2.21539	1.5192e-13	1.70042e-11	RGS13	regulator of G protein signaling 13 [Source:HGNC Symbol;Acc:HGNC:9995]
ENSG00000259721	0.197508	0.0425414	2.21537	0.000199533	0.00211011	RP11-758N13.1	-
ENSG00000154429	2.63338	0.569795	2.20843	2.12642e-30	1.49068e-27	CCSAP	centriole, cilia and spindle associated protein [Source:HGNC Symbol;Acc:HGNC:29578]
ENSG00000261124	1.94856	0.422825	2.20486	1.71497e-13	1.88782e-11	AC135050.5	novel transcript, antisense to ZNF668
ENSG00000197471	18.2466	3.97628	2.19814	1.42272e-32	1.30689e-29	SPN	sialophorin [Source:HGNC Symbol;Acc:HGNC:11249]
ENSG00000099625	3.08223	0.679396	2.18171	1.46721e-23	5.07599e-21	CBARP	CACN subunit beta associated regulatory protein [Source:HGNC Symbol;Acc:HGNC:28617]
ENSG00000175513	0.176082	0.0388501	2.18119	0.00013903	0.00155484	TSGA10IP	testis specific 10 interacting protein [Source:HGNC Symbol;Acc:HGNC:26555]
ENSG00000176320	0.0371927	0.0082004	2.18032	0.0074346	0.040369	RP11-404O13.5	novel transcript
ENSG00000248876	0.113831	0.0251806	2.17563	0.00643455	0.0360559	RP11-231G15.3	novel transcript
ENSG00000267148	0.395511	0.087661	2.17531	0.00426349	0.0263149	AC005777.3	megakaryocyte-associated tyrosine kinase (MATK) pseudogene
ENSG00000234107	0.142781	0.031646	2.17517	0.00547539	0.0318261	TPT1P1	tumor protein, translationally-controlled 1 pseudogene 1 [Source:HGNC Symbol;Acc:HGNC:16742]
ENSG00000027869	6.10373	1.35355	2.17303	1.43739e-25	6.1759e-23	SH2D2A	SH2 domain containing 2A [Source:HGNC Symbol;Acc:HGNC:10821]
ENSG00000100302	0.18488	0.0411805	2.16723	4.14242e-10	2.28942e-08	RASD2	RASD family member 2 [Source:HGNC Symbol;Acc:HGNC:18229]
ENSG00000235005	2.40114	0.536012	2.16361	1.3328e-13	1.51729e-11	RP11-195M16.1	novel transcript
ENSG00000227076	4.97117	1.12356	2.1456	3.17686e-11	2.23786e-09	RP11-4C20.4	novel transcript
ENSG00000272057	0.244427	0.0551733	2.14476	0.00428114	0.0264055	CTB-40H15.4	novel transcript
ENSG00000271743	0.136238	0.0308325	2.1445	0.00123134	0.00962366	CTD-2541M15.3	novel transcript
ENSG00000276103	0.797217	0.180138	2.14325	0.00251168	0.017298	U4	-
ENSG00000152580	0.0255523	0.00578579	2.14105	0.00358789	0.0229478	IGSF10	immunoglobulin superfamily member 10 [Source:HGNC Symbol;Acc:HGNC:26384]
ENSG00000142449	0.0494605	0.0112227	2.13925	7.0115e-05	0.000872393	FBN3	fibrillin 3 [Source:HGNC Symbol;Acc:HGNC:18794]
ENSG00000253659	0.130402	0.0295962	2.13866	0.00206484	0.0147389	RP11-1114I9.1	novel transcript
ENSG00000267209	0.212756	0.0484988	2.13474	0.00525554	0.0309466	RP11-693L9.2	long intergenic non-protein coding RNA 1897 [Source:HGNC Symbol;Acc:HGNC:52716]
ENSG00000249992	23.4498	5.34235	2.13404	6.01034e-28	3.07903e-25	TMEM158	transmembrane protein 158 (gene/pseudogene) [Source:HGNC Symbol;Acc:HGNC:30293]
ENSG00000267383	0.0942448	0.0215126	2.13296	0.010872	0.0540736	CTC-260E6.6	novel transcript, antisense to ZNF486 and ZNF90
ENSG00000142408	0.0454892	0.0104413	2.12314	8.40277e-06	0.000142393	CACNG8	calcium voltage-gated channel auxiliary subunit gamma 8 [Source:HGNC Symbol;Acc:HGNC:13628]
ENSG00000267222	0.268178	0.0616263	2.12152	0.000170765	0.00184619	RP11-194N12.2	novel transcript
ENSG00000005513	0.356062	0.0819403	2.11946	3.29708e-08	1.11602e-06	SOX8	SRY-box 8 [Source:HGNC Symbol;Acc:HGNC:11203]
ENSG00000178636	0.138451	0.03197	2.11569	0.00034374	0.00331531	RP11-455G16.1	-
ENSG00000274979	0.0285795	0.0066165	2.11237	0.000849448	0.00703479	RP11-1143G9.5	novel transcript
ENSG00000163359	0.0516405	0.0119527	2.11167	0.000322877	0.00314025	COL6A3	collagen type VI alpha 3 chain [Source:HGNC Symbol;Acc:HGNC:2213]
ENSG00000250799	0.390874	0.0905156	2.11094	5.35575e-05	0.00069698	PRODH2	proline dehydrogenase 2 [Source:HGNC Symbol;Acc:HGNC:17325]
ENSG00000198324	10.9522	2.54022	2.10823	8.83174e-40	1.68049e-36	FAM109A	PH domain containing endocytic trafficking adaptor 1 [Source:HGNC Symbol;Acc:HGNC:26509]
ENSG00000255202	0.327048	0.0758917	2.10816	7.75035e-06	0.000133162	RP4-541C22.5	-
ENSG00000198142	13.4793	3.12726	2.10778	1.68405e-30	1.21247e-27	SOWAHC	sosondowah ankyrin repeat domain family member C [Source:HGNC Symbol;Acc:HGNC:26149]
ENSG00000131435	0.945913	0.219773	2.10604	1.74055e-11	1.29878e-09	PDLIM4	PDZ and LIM domain 4 [Source:HGNC Symbol;Acc:HGNC:16501]
ENSG00000260284	0.147961	0.0345512	2.10036	0.00397063	0.0249114	TPSP2	tryptase pseudogene 2 [Source:HGNC Symbol;Acc:HGNC:14136]
ENSG00000163735	15.827	3.70001	2.0968	1.07516e-27	5.32225e-25	CXCL5	C-X-C motif chemokine ligand 5 [Source:HGNC Symbol;Acc:HGNC:10642]
ENSG00000213159	0.153544	0.0360277	2.09285	0.0084745	0.0449258	CEND1P1	cell cycle exit and neuronal differentiation 1 pseudogene 1 [Source:HGNC Symbol;Acc:HGNC:43674]
ENSG00000188620	0.0594761	0.0139749	2.09113	0.0143264	0.0668492	HMX3	H6 family homeobox 3 [Source:HGNC Symbol;Acc:HGNC:5019]
ENSG00000242104	0.071481	0.0167957	2.09094	0.0188213	0.0824909	RP11-340E6.1	-
ENSG00000163915	0.180964	0.0425352	2.08885	6.03734e-05	0.00077136	IGF2BP2-AS1	IGF2BP2 antisense RNA 1 [Source:HGNC Symbol;Acc:HGNC:32674]
ENSG00000172840	1.79443	0.422429	2.08693	1.87702e-23	6.32938e-21	PDP2	pyruvate dehyrogenase phosphatase catalytic subunit 2 [Source:HGNC Symbol;Acc:HGNC:30263]
ENSG00000232480	0.160797	0.0378388	2.08356	0.00764158	0.0413076	TGFB2-AS1	TGFB2 antisense RNA 1 (head to head) [Source:HGNC Symbol;Acc:HGNC:50628]
ENSG00000197213	0.131989	0.0311721	2.08214	0.000709189	0.00604374	ZSCAN5B	zinc finger and SCAN domain containing 5B [Source:HGNC Symbol;Acc:HGNC:34246]
ENSG00000266907	0.0727649	0.0172588	2.07729	0.000715648	0.00609273	AC006116.22	glycerol-3-phosphate dehydrogenase 2 (mitochondrial), pseudogene
ENSG00000254733	1.17751	0.279193	2.07656	8.0003e-08	2.40813e-06	RP11-317J19.1	novel transcript, antisense to ME3
ENSG00000108688	610.787	144.983	2.07478	4.83078e-28	2.57374e-25	CCL7	C-C motif chemokine ligand 7 [Source:HGNC Symbol;Acc:HGNC:10634]
ENSG00000258183	1.54017	0.365906	2.07374	5.32051e-11	3.58818e-09	RP11-753N8.1	long intergenic non-protein coding RNA 2392 [Source:HGNC Symbol;Acc:HGNC:53319]
ENSG00000260737	0.192933	0.0459177	2.07055	0.00127816	0.00992392	LINC01227	long intergenic non-protein coding RNA 1227 [Source:HGNC Symbol;Acc:HGNC:49680]
ENSG00000130173	0.116522	0.0278417	2.06721	0.00487791	0.0291636	C19orf80	angiopoietin like 8 [Source:HGNC Symbol;Acc:HGNC:24933]
ENSG00000142611	0.0657146	0.0157216	2.06484	0.000132209	0.00149061	PRDM16	PR/SET domain 16 [Source:HGNC Symbol;Acc:HGNC:14000]
ENSG00000176769	0.0222643	0.00534353	2.06044	0.00541651	0.0315747	TCERG1L	transcription elongation regulator 1 like [Source:HGNC Symbol;Acc:HGNC:23533]
ENSG00000226806	0.041922	0.0100614	2.06031	0.00689739	0.038002	AC011893.3	-
ENSG00000270279	0.0481543	0.0115716	2.0589	0.00887469	0.0464371	RP4-806M20.5	novel transcript
ENSG00000089101	0.183636	0.0440973	2.05848	5.24319e-05	0.000684673	CFAP61	cilia and flagella associated protein 61 [Source:HGNC Symbol;Acc:HGNC:15872]
ENSG00000178412	1.16217	0.280342	2.05162	5.10277e-09	2.15766e-07	RP11-567M16.3	-
ENSG00000262980	0.111093	0.0268331	2.05128	0.00446365	0.0272535	OR52L2P	olfactory receptor family 52 subfamily L member 2 pseudogene [Source:HGNC Symbol;Acc:HGNC:14788]
ENSG00000266932	0.22595	0.0545156	2.05018	2.89258e-05	0.000413388	AC006116.13	NADH dehydrogenase (ubiquinone) complex I, assembly factor 1, pseudogene
ENSG00000177910	0.0179286	0.00434011	2.0482	0.0153284	0.0705485	SPATA31C2	SPATA31 subfamily C member 2 [Source:HGNC Symbol;Acc:HGNC:24508]
ENSG00000279965	0.123902	0.0300379	2.04471	1.04748e-05	0.000173209	RP11-472K17.3	TEC
ENSG00000204388	586.225	142.678	2.03869	1.88804e-15	2.92415e-13	HSPA1B	heat shock protein family A (Hsp70) member 1B [Source:HGNC Symbol;Acc:HGNC:5233]
ENSG00000161267	0.86503	0.210711	2.03783	6.3969e-08	1.97002e-06	BDH1	3-hydroxybutyrate dehydrogenase 1 [Source:HGNC Symbol;Acc:HGNC:1027]
ENSG00000238246	0.345711	0.0844738	2.03423	0.000227421	0.00234774	RP11-575A19.2	novel transcript
ENSG00000236453	41.9138	10.2348	2.03396	1.01711e-28	6.15789e-26	AC003092.1	novel transcript
ENSG00000279489	0.207463	0.0508215	2.03019	1.65468e-05	0.000258136	RP11-392A14.8	tec
ENSG00000264358	5.49613	1.34734	2.02875	2.53008e-07	6.71302e-06	MIR3122	microRNA 3122 [Source:HGNC Symbol;Acc:HGNC:38320]
ENSG00000279770	0.0405583	0.00998829	2.02338	0.00444917	0.0271713	LINC00552	long intergenic non-protein coding RNA 552 [Source:HGNC Symbol;Acc:HGNC:43692]
ENSG00000182870	0.352939	0.0869227	2.02252	4.67921e-09	1.99518e-07	GALNT9	polypeptide N-acetylgalactosaminyltransferase 9 [Source:HGNC Symbol;Acc:HGNC:4131]
ENSG00000136237	2.13206	0.524831	2.02248	1.4465e-16	2.64917e-14	RAPGEF5	Rap guanine nucleotide exchange factor 5 [Source:HGNC Symbol;Acc:HGNC:16862]
ENSG00000255545	0.0534867	0.0131747	2.02217	0.00121899	0.00954733	RP11-627G23.1	-
ENSG00000232190	0.0186161	0.00458839	2.02184	0.00945856	0.0486712	RP11-134D3.1	long intergenic non-protein coding RNA 2181 [Source:HGNC Symbol;Acc:HGNC:53043]
ENSG00000233026	0.220676	0.0544605	2.02086	0.00642019	0.0360231	MTCO1P5	MT-CO1 pseudogene 5 [Source:HGNC Symbol;Acc:HGNC:51300]
ENSG00000183853	0.0147661	0.00364412	2.02056	0.00944487	0.0486202	KIRREL	kirre like nephrin family adhesion molecule 1 [Source:HGNC Symbol;Acc:HGNC:15734]
ENSG00000138696	0.0350404	0.00868048	2.01031	0.00728012	0.0396654	BMPR1B	bone morphogenetic protein receptor type 1B [Source:HGNC Symbol;Acc:HGNC:1077]
ENSG00000159337	0.0264255	0.00656755	2.00839	0.0118068	0.057594	PLA2G4D	phospholipase A2 group IVD [Source:HGNC Symbol;Acc:HGNC:30038]
ENSG00000251279	0.141825	0.0353035	2.0078	0.00227063	0.0159471	CTC-436P18.1	SMIM15 antisense RNA 1 [Source:HGNC Symbol;Acc:HGNC:41293]
ENSG00000099377	1.97759	0.492002	2.00708	1.50972e-16	2.73588e-14	HSD3B7	hydroxy-delta-5-steroid dehydrogenase, 3 beta- and steroid delta-isomerase 7 [Source:HGNC Symbol;Acc:HGNC:18324]
ENSG00000236530	2.371	0.590234	2.00625	2.02382e-12	1.83376e-10	AC097711.1	karyopherin subunit alpha 2 pseudogene 1 [Source:HGNC Symbol;Acc:HGNC:52871]
ENSG00000215168	0.0656985	0.0163762	2.00567	0.0107838	0.0537353	RP11-30M20.1	novel pseudogene
ENSG00000168542	0.0449668	0.0111621	2.00541	0.0140624	0.0659174	COL3A1	collagen type III alpha 1 chain [Source:HGNC Symbol;Acc:HGNC:2201]
ENSG00000151491	45.7167	11.3924	2.00466	1.23534e-16	2.30128e-14	EPS8	epidermal growth factor receptor pathway substrate 8 [Source:HGNC Symbol;Acc:HGNC:3420]
ENSG00000224604	0.0691235	0.0172554	2.00435	0.0103516	0.0520905	AC008069.2	tubulin, beta 2C (TUBB2C) pseudogene
ENSG00000266987	0.182409	0.045535	2.0042	0.012261	0.0591919	RP11-354P11.8	novel transcript, antisense to NSRP1
ENSG00000258807	0.118798	0.0297686	1.99871	0.0058599	0.033592	RP11-1152H15.1	novel transcript
ENSG00000130635	0.0270627	0.00679275	1.9917	0.0121811	0.0588914	COL5A1	collagen type V alpha 1 chain [Source:HGNC Symbol;Acc:HGNC:2209]
ENSG00000253557	9.52165	2.40273	1.98666	3.13863e-23	1.03222e-20	RP11-1080G15.1	-
ENSG00000272839	0.119871	0.0303637	1.98228	0.0142989	0.0667441	RP11-452C13.1	novel transcript, antisense to PTPRN2
ENSG00000259341	0.280372	0.0711433	1.98082	0.00143838	0.0109571	RP11-20G13.1	novel transcript
ENSG00000248485	0.122516	0.0312459	1.97233	0.00107365	0.0086018	PCP4L1	Purkinje cell protein 4 like 1 [Source:HGNC Symbol;Acc:HGNC:20448]
ENSG00000259293	0.168599	0.0430362	1.97061	4.00477e-06	7.53944e-05	RP11-355N15.1	LIPC antisense RNA 1 [Source:HGNC Symbol;Acc:HGNC:52294]
ENSG00000181652	2.14815	0.548676	1.96924	3.7037e-12	3.20334e-10	ATG9B	autophagy related 9B [Source:HGNC Symbol;Acc:HGNC:21899]
ENSG00000064692	0.0400896	0.0102361	1.96875	0.00370856	0.0235669	SNCAIP	synuclein alpha interacting protein [Source:HGNC Symbol;Acc:HGNC:11139]
ENSG00000179292	0.135657	0.034734	1.96601	2.05446e-05	0.000310605	TMEM151A	transmembrane protein 151A [Source:HGNC Symbol;Acc:HGNC:28497]
ENSG00000249741	0.338436	0.0867333	1.96507	0.00165209	0.0122933	RP11-673E1.3	salvador homolog 1 (Drosophila) (SAV1) pseudogene
ENSG00000259075	0.0430282	0.0110318	1.96451	0.000717149	0.00610356	POC1B-GALNT4	POC1B-GALNT4 readthrough [Source:HGNC Symbol;Acc:HGNC:42957]
ENSG00000213755	0.977532	0.250563	1.96447	2.23064e-07	6.04496e-06	RP11-342F17.1	ribosomal protein L29 (RPL29) pseudogene
ENSG00000203392	0.120054	0.0307992	1.96369	0.000183505	0.00196321	CTD-2026K11.6	novel transcript, antisense to CSPG4
ENSG00000105357	0.0127573	0.00327721	1.96123	0.0226338	0.0947276	MYH14	myosin heavy chain 14 [Source:HGNC Symbol;Acc:HGNC:23212]
ENSG00000272716	0.972579	0.249967	1.96068	6.77358e-09	2.75063e-07	RP11-563N4.1	novel transcript
ENSG00000272405	0.019775	0.00508771	1.96023	0.00876134	0.0460251	RP11-284F21.10	novel transcript, antisense to BCAN
ENSG00000136696	9.78763	2.51759	1.95896	2.79621e-26	1.24147e-23	IL36B	interleukin 36 beta [Source:HGNC Symbol;Acc:HGNC:15564]
ENSG00000268834	0.0699102	0.0180138	1.95862	0.0126512	0.0607126	OR7A1P	olfactory receptor family 7 subfamily A member 1 pseudogene [Source:HGNC Symbol;Acc:HGNC:8364]
ENSG00000186163	0.0466409	0.012018	1.95853	0.0138677	0.0651996	TRY2P	trypsinogen-like pseudogene [Source:NCBI gene;Acc:207147]
ENSG00000237212	0.0403413	0.0103948	1.95848	0.0145698	0.0676765	RP11-569G13.2	novel transcript
ENSG00000092068	0.490784	0.12646	1.9567	5.69495e-10	3.01008e-08	SLC7A8	solute carrier family 7 member 8 [Source:HGNC Symbol;Acc:HGNC:11066]
ENSG00000175509	0.194169	0.0503252	1.94926	0.00139984	0.010686	RP11-395L14.13	acrosin (ACR) pseudogene
ENSG00000231704	0.252203	0.0654134	1.94849	0.00145129	0.0110428	AC004895.4	novel transcript
ENSG00000236208	0.631879	0.16389	1.9478	1.16841e-05	0.000190137	C10orf71-AS1	C10orf71 antisense RNA 1 [Source:HGNC Symbol;Acc:HGNC:45007]
ENSG00000141570	1.63448	0.423877	1.94728	3.0413e-17	6.00127e-15	CBX8	chromobox 8 [Source:HGNC Symbol;Acc:HGNC:15962]
ENSG00000174990	0.141369	0.0367404	1.9452	6.52739e-07	1.55391e-05	CA5A	carbonic anhydrase 5A [Source:HGNC Symbol;Acc:HGNC:1377]
ENSG00000275591	0.0239295	0.00622692	1.94344	0.00565889	0.0327284	XKR5	XK related 5 [Source:HGNC Symbol;Acc:HGNC:20782]
ENSG00000156885	1.20463	0.313423	1.94276	1.94726e-05	0.000296418	COX6A2	cytochrome c oxidase subunit 6A2 [Source:HGNC Symbol;Acc:HGNC:2279]
ENSG00000172156	0.0665566	0.0173627	1.94056	0.0125491	0.0603318	CCL11	C-C motif chemokine ligand 11 [Source:HGNC Symbol;Acc:HGNC:10610]
ENSG00000258798	0.237012	0.0618297	1.94036	0.0162899	0.0738634	RP11-895M11.3	novel transcript, antisense to CCDC88C
ENSG00000177354	0.409543	0.107025	1.93633	2.09522e-09	9.59011e-08	C10orf71	chromosome 10 open reading frame 71 [Source:HGNC Symbol;Acc:HGNC:26973]
ENSG00000166289	1.9983	0.523508	1.93252	1.51338e-10	9.37554e-09	PLEKHF1	pleckstrin homology and FYVE domain containing 1 [Source:HGNC Symbol;Acc:HGNC:20764]
ENSG00000174255	0.0628536	0.0164916	1.93165	0.00273719	0.0185207	ZNF80	zinc finger protein 80 [Source:HGNC Symbol;Acc:HGNC:13155]
ENSG00000237417	0.17293	0.0454089	1.92982	0.000184206	0.00196912	XRCC6P1	X-ray repair cross complementing 6 pseudogene 1 [Source:HGNC Symbol;Acc:HGNC:45183]
ENSG00000255314	0.15159	0.0398181	1.92762	0.0019259	0.0139527	RP11-702F3.3	-
ENSG00000180815	0.0314271	0.00827491	1.92455	0.00485853	0.0290846	MAP3K15	mitogen-activated protein kinase kinase kinase 15 [Source:HGNC Symbol;Acc:HGNC:31689]
ENSG00000167779	0.515226	0.135942	1.92275	1.7921e-05	0.000275793	IGFBP6	insulin like growth factor binding protein 6 [Source:HGNC Symbol;Acc:HGNC:5475]
ENSG00000100604	2.90683	0.766965	1.92238	1.18627e-11	9.21312e-10	CHGA	chromogranin A [Source:HGNC Symbol;Acc:HGNC:1929]
ENSG00000230799	0.26486	0.0699462	1.92214	0.000146755	0.00162554	AC007279.2	ribosomal protein pseudogene
ENSG00000184378	0.0706618	0.0186877	1.9201	0.00161026	0.0120374	ACTRT3	actin related protein T3 [Source:HGNC Symbol;Acc:HGNC:24022]
ENSG00000134339	0.166381	0.0439934	1.92	0.003429	0.0221335	SAA2	serum amyloid A2 [Source:HGNC Symbol;Acc:HGNC:10514]
ENSG00000267200	11.6624	3.08376	1.91942	1.11276e-09	5.4093e-08	MIR132	microRNA 132 [Source:HGNC Symbol;Acc:HGNC:31516]
ENSG00000259230	0.0995154	0.0262959	1.9183	0.0010249	0.00826092	CTD-2555C10.3	long intergenic non-protein coding RNA 2323 [Source:HGNC Symbol;Acc:HGNC:53242]
ENSG00000264813	0.0173743	0.00459692	1.91698	0.0136714	0.0645275	CTD-2501B8.1	novel transcript
ENSG00000212146	15.1192	4.00514	1.91681	1.98406e-13	2.16612e-11	RNU6-910P	RNA, U6 small nuclear 910, pseudogene [Source:HGNC Symbol;Acc:HGNC:47873]
ENSG00000267908	0.278744	0.0739682	1.9136	1.12327e-06	2.48941e-05	ZSCAN5D	zinc finger and SCAN domain containing 5D pseudogene [Source:HGNC Symbol;Acc:HGNC:37706]
ENSG00000103855	36.0548	9.58126	1.91191	1.46776e-19	3.55452e-17	CD276	CD276 molecule [Source:HGNC Symbol;Acc:HGNC:19137]
ENSG00000240893	0.0304496	0.00810712	1.91149	0.0139289	0.0653946	RP11-572C15.5	long intergenic non-protein coding RNA 2042 [Source:HGNC Symbol;Acc:HGNC:52882]
ENSG00000260913	0.0255792	0.00681039	1.91147	0.0141874	0.0663397	LINC01254	long intergenic non-protein coding RNA 1254 [Source:HGNC Symbol;Acc:HGNC:49870]
ENSG00000140254	0.0534455	0.0142297	1.91098	0.0236524	0.0977319	DUOXA1	dual oxidase maturation factor 1 [Source:HGNC Symbol;Acc:HGNC:26507]
ENSG00000232679	19.2237	5.11279	1.91076	6.54132e-18	1.39403e-15	RP11-400N13.3	long intergenic non-protein coding RNA 1705 [Source:HGNC Symbol;Acc:HGNC:52493]
ENSG00000252839	6.00306	1.59837	1.91002	2.26253e-07	6.11894e-06	RNU6-419P	RNA, U6 small nuclear 419, pseudogene [Source:HGNC Symbol;Acc:HGNC:47382]
ENSG00000148516	2.55819	0.682741	1.90581	2.34334e-15	3.52679e-13	ZEB1	zinc finger E-box binding homeobox 1 [Source:HGNC Symbol;Acc:HGNC:11642]
ENSG00000277555	0.531038	0.141451	1.90434	0.0136776	0.0645452	UPF3BP4	-
ENSG00000235183	0.214535	0.0572918	1.9043	0.0196703	0.0851613	RP11-613C6.4	signal recognition particle 14 pseudogene 3 [Source:HGNC Symbol;Acc:HGNC:53769]
ENSG00000179165	0.256424	0.0687249	1.90019	1.95561e-05	0.000297519	PXT1	peroxisomal testis enriched protein 1 [Source:HGNC Symbol;Acc:HGNC:18312]
ENSG00000239868	0.291978	0.07806	1.89982	0.00780271	0.0420592	RN7SL34P	RNA, 7SL, cytoplasmic 34, pseudogene [Source:HGNC Symbol;Acc:HGNC:46050]
ENSG00000273113	0.0866652	0.0232726	1.89906	0.0111668	0.055149	RP11-367H1.1	novel transcript
ENSG00000249917	0.0973528	0.0260973	1.899	0.000289511	0.002882	LINC00536	long intergenic non-protein coding RNA 536 [Source:HGNC Symbol;Acc:HGNC:43645]
ENSG00000230573	0.325308	0.0873806	1.89799	0.000561855	0.00497582	RP11-464C19.2	-
ENSG00000253159	0.0212592	0.00571171	1.89523	0.00911596	0.0473188	PCDHGA12	protocadherin gamma subfamily A, 12 [Source:HGNC Symbol;Acc:HGNC:8699]
ENSG00000222408	1.31037	0.352529	1.89305	0.00117902	0.00928956	AL160279.1	-
ENSG00000262492	0.465163	0.125259	1.89263	0.000568192	0.00502192	RP11-1099M24.8	ribosomal protein L21 (RPL21) pseudogene
ENSG00000187185	0.0993468	0.0267024	1.89248	0.00710034	0.0388986	CTD-2600O9.1	uncharacterized LOC388282 [Source:NCBI gene;Acc:388282]
ENSG00000087589	1.26416	0.340534	1.89232	3.3201e-14	4.23178e-12	CASS4	Cas scaffold protein family member 4 [Source:HGNC Symbol;Acc:HGNC:15878]
ENSG00000235121	0.0432038	0.0116507	1.89161	0.0109736	0.0544366	RP11-90L20.2	novel transcript
ENSG00000234065	0.057367	0.0155086	1.88887	0.0162063	0.0735592	MTND4P26	MT-ND4 pseudogene 26 [Source:HGNC Symbol;Acc:HGNC:42213]
ENSG00000269952	2.89863	0.78293	1.8887	9.14778e-10	4.58922e-08	RP11-324I22.3	novel transcript, sense intronic to CREM
ENSG00000267710	3.38755	0.915762	1.88773	1.58716e-14	2.12464e-12	AC006116.20	epididymal protein 13 [Source:HGNC Symbol;Acc:HGNC:53168]
ENSG00000236700	4.34035	1.17368	1.88684	8.35621e-19	1.91897e-16	LINC01010	long intergenic non-protein coding RNA 1010 [Source:HGNC Symbol;Acc:HGNC:48978]
ENSG00000230387	0.0792988	0.0214703	1.88609	0.00829457	0.0441565	RP4-737E23.2	-
ENSG00000270832	0.151857	0.0412289	1.88225	0.0132899	0.0632083	RP1-168P16.3	cytidine monophosphate (UMP-CMP) kinase 1, cytosolic (CMPK1) pseudogene
ENSG00000120875	32.4939	8.81814	1.88163	4.81652e-38	7.12819e-35	DUSP4	dual specificity phosphatase 4 [Source:HGNC Symbol;Acc:HGNC:3070]
ENSG00000260247	0.254154	0.0690797	1.88136	0.00850436	0.0450572	SUB1P4	SUB1 homolog, transcriptional regulator pseudogene 4 [Source:HGNC Symbol;Acc:HGNC:43994]
ENSG00000228754	0.279344	0.0761887	1.87365	0.000839671	0.00696605	RP11-534L6.3	ribosomal protein L13a pseudogene 19 [Source:HGNC Symbol;Acc:HGNC:35855]
ENSG00000260103	0.0565953	0.0155086	1.86937	0.00709529	0.0388832	RP11-10O17.1	-
ENSG00000117877	0.769982	0.210846	1.86901	1.93594e-11	1.42071e-09	CD3EAP	CD3e molecule associated protein [Source:HGNC Symbol;Acc:HGNC:24219]
ENSG00000139173	0.130058	0.0356393	1.86868	0.00175229	0.0129117	TMEM117	transmembrane protein 117 [Source:HGNC Symbol;Acc:HGNC:25308]
ENSG00000251154	0.157652	0.0431384	1.86823	0.0155056	0.0710813	AC006153.3	novel pseudogene
ENSG00000226644	160.737	44.0406	1.8678	3.46392e-21	9.71321e-19	RP11-128M1.1	uncharacterized LOC388780 [Source:NCBI gene;Acc:388780]
ENSG00000131848	13.2737	3.63764	1.86753	7.52597e-23	2.35864e-20	ZSCAN5A	zinc finger and SCAN domain containing 5A [Source:HGNC Symbol;Acc:HGNC:23710]
ENSG00000255916	0.125246	0.0344382	1.86407	0.0168463	0.075716	RP13-895J2.7	-
ENSG00000204915	0.0728899	0.019994	1.86403	0.0155744	0.0713086	RP6-99M1.1	novel pseudogene (GL004)
ENSG00000142871	0.0487494	0.0133722	1.86401	0.0152744	0.0703359	CYR61	cysteine rich angiogenic inducer 61 [Source:HGNC Symbol;Acc:HGNC:2654]
ENSG00000172482	0.270699	0.0743921	1.86392	7.27782e-05	0.000901739	AGXT	alanine--glyoxylate and serine--pyruvate aminotransferase [Source:HGNC Symbol;Acc:HGNC:341]
ENSG00000224361	0.116948	0.0320795	1.8638	0.0122826	0.0592745	AC011239.1	novel transcript, antisense to KLHL29
ENSG00000204282	0.450329	0.123775	1.86345	3.42863e-09	1.50967e-07	TNRC6C-AS1	TNRC6C antisense RNA 1 [Source:HGNC Symbol;Acc:HGNC:44360]
ENSG00000244619	0.145883	0.0401779	1.86253	0.0191315	0.083466	RP11-315I20.3	novel transcript, antisense to ITGA10
ENSG00000173728	11.574	3.1837	1.86221	7.07337e-18	1.49546e-15	C1orf100	chromosome 1 open reading frame 100 [Source:HGNC Symbol;Acc:HGNC:30435]
ENSG00000173404	0.0420443	0.011589	1.8606	0.00809303	0.0433347	INSM1	INSM transcriptional repressor 1 [Source:HGNC Symbol;Acc:HGNC:6090]
ENSG00000117525	267.406	73.7048	1.8592	1.08657e-22	3.32703e-20	F3	coagulation factor III, tissue factor [Source:HGNC Symbol;Acc:HGNC:3541]
ENSG00000226435	3.26312	0.900306	1.85788	1.25701e-17	2.55614e-15	ANKRD18DP	ankyrin repeat domain 18D, pseudogene [Source:HGNC Symbol;Acc:HGNC:28016]
ENSG00000244040	0.631135	0.174257	1.85656	6.93511e-09	2.79916e-07	IL12A-AS1	IL12A antisense RNA 1 [Source:HGNC Symbol;Acc:HGNC:49094]
ENSG00000149968	0.070759	0.0195762	1.85592	0.0157394	0.0719074	MMP3	matrix metallopeptidase 3 [Source:HGNC Symbol;Acc:HGNC:7173]
ENSG00000271871	0.27437	0.0758577	1.85579	0.000425855	0.00394449	AC005740.6	novel transcript, antisense to PCDH12
ENSG00000232259	1.78972	0.494658	1.85552	6.45906e-07	1.54178e-05	RP11-4C20.3	novel transcript
ENSG00000269102	0.528251	0.14669	1.84937	0.000493536	0.0044658	CTD-2525I3.5	novel transcript, antisense to ZNF766 and ZNF480
ENSG00000120457	0.0279618	0.00778524	1.84677	0.00843635	0.0447773	KCNJ5	potassium voltage-gated channel subfamily J member 5 [Source:HGNC Symbol;Acc:HGNC:6266]
ENSG00000228719	0.360121	0.100723	1.83805	0.00467614	0.0282595	RP5-1119A7.14	novel transcript
ENSG00000159261	14.6176	4.09559	1.83558	5.55604e-14	6.91623e-12	CLDN14	claudin 14 [Source:HGNC Symbol;Acc:HGNC:2035]
ENSG00000237691	0.316265	0.0888269	1.83201	0.000527388	0.00471762	IFNWP2	interferon omega 1 pseudogene 2 [Source:HGNC Symbol;Acc:HGNC:5452]
ENSG00000101892	0.0343474	0.00965808	1.83169	0.00408761	0.0254674	ATP1B4	ATPase Na+/K+ transporting family member beta 4 [Source:HGNC Symbol;Acc:HGNC:808]
ENSG00000220256	0.056381	0.0159109	1.82648	0.00156278	0.0117469	AC093802.1	-
ENSG00000149452	0.0893558	0.02523	1.8256	0.00360909	0.0230503	SLC22A8	solute carrier family 22 member 8 [Source:HGNC Symbol;Acc:HGNC:10972]
ENSG00000160951	0.502146	0.141728	1.82535	3.49308e-07	8.92159e-06	PTGER1	prostaglandin E receptor 1 [Source:HGNC Symbol;Acc:HGNC:9593]
ENSG00000144407	0.673651	0.190146	1.82506	2.55931e-10	1.50502e-08	PTH2R	parathyroid hormone 2 receptor [Source:HGNC Symbol;Acc:HGNC:9609]
ENSG00000251347	0.0919381	0.0259719	1.82498	0.00116621	0.00920223	IRF5P1	interferon regulatory factor 5 pseudogene 1 [Source:HGNC Symbol;Acc:HGNC:41981]
ENSG00000224272	1.97712	0.559274	1.82202	1.17915e-07	3.42173e-06	AC114730.3	novel transcript
ENSG00000164949	134.504	38.087	1.82028	1.35261e-26	6.21243e-24	GEM	GTP binding protein overexpressed in skeletal muscle [Source:HGNC Symbol;Acc:HGNC:4234]
ENSG00000155087	0.131508	0.037333	1.81621	0.00459757	0.0278986	ODF1	outer dense fiber of sperm tails 1 [Source:HGNC Symbol;Acc:HGNC:8113]
ENSG00000125965	0.0764974	0.0217446	1.81495	0.000386172	0.0036415	GDF5	growth differentiation factor 5 [Source:HGNC Symbol;Acc:HGNC:4220]
ENSG00000120659	0.043444	0.0123578	1.8144	0.0164446	0.0743368	TNFSF11	TNF superfamily member 11 [Source:HGNC Symbol;Acc:HGNC:11926]
ENSG00000204532	0.0778961	0.0221578	1.81411	0.0058994	0.0337748	ZSCAN5CP	zinc finger and SCAN domain containing 5C [Source:HGNC Symbol;Acc:HGNC:34294]
ENSG00000162631	0.0287825	0.0081913	1.81385	0.0144697	0.0673408	NTNG1	netrin G1 [Source:HGNC Symbol;Acc:HGNC:23319]
ENSG00000279261	0.0303615	0.00865197	1.81247	0.0177358	0.0788884	PP2672	uncharacterized LOC100130249 [Source:NCBI gene;Acc:100130249]
ENSG00000134323	0.0315745	0.009	1.8121	0.015038	0.0694772	MYCN	MYCN proto-oncogene, bHLH transcription factor [Source:HGNC Symbol;Acc:HGNC:7559]
ENSG00000230482	0.173797	0.0495911	1.81098	0.0221819	0.0932172	ATP5G2P3	ATP synthase membrane subunit c locus 2 pseudogene 3 [Source:HGNC Symbol;Acc:HGNC:42187]
ENSG00000130762	0.0454374	0.0129668	1.81083	0.0161899	0.0734975	ARHGEF16	Rho guanine nucleotide exchange factor 16 [Source:HGNC Symbol;Acc:HGNC:15515]
ENSG00000261460	0.208662	0.0595121	1.81051	3.84594e-06	7.29195e-05	RP11-106M3.3	novel transcript, antisense to HEXA and CELF6
ENSG00000173546	0.256397	0.0731636	1.8094	6.21726e-11	4.15049e-09	CSPG4	chondroitin sulfate proteoglycan 4 [Source:HGNC Symbol;Acc:HGNC:2466]
ENSG00000164935	46.7847	13.3897	1.80493	7.91907e-18	1.64809e-15	DCSTAMP	dendrocyte expressed seven transmembrane protein [Source:HGNC Symbol;Acc:HGNC:18549]
ENSG00000262155	0.209353	0.0599501	1.80483	5.96204e-06	0.000106023	RP11-266L9.5	long intergenic non-protein coding RNA 2175 [Source:HGNC Symbol;Acc:HGNC:27550]
ENSG00000171848	0.247369	0.0709137	1.80319	0.000130393	0.00147371	RRM2	ribonucleotide reductase regulatory subunit M2 [Source:HGNC Symbol;Acc:HGNC:10452]
ENSG00000204389	1038.73	297.643	1.80317	1.42651e-14	1.92897e-12	HSPA1A	heat shock protein family A (Hsp70) member 1A [Source:HGNC Symbol;Acc:HGNC:5232]
ENSG00000223973	0.287551	0.0827491	1.79819	0.000416605	0.00387498	AC068491.3	platelet-activating factor acetylhydrolase, isoform Ib, alpha subunit 45kDa (PAFAH1B1) pseudogene
ENSG00000248290	0.0875679	0.0252795	1.79385	0.00137975	0.0105558	TNXA	tenascin XA (pseudogene) [Source:HGNC Symbol;Acc:HGNC:11975]
ENSG00000275489	0.179548	0.0518753	1.79064	0.00217582	0.0153786	C17orf98	chromosome 17 open reading frame 98 [Source:HGNC Symbol;Acc:HGNC:34492]
ENSG00000243968	2.51215	0.727377	1.78886	3.21676e-07	8.29537e-06	RN7SL402P	RNA, 7SL, cytoplasmic 402, pseudogene [Source:HGNC Symbol;Acc:HGNC:46418]
ENSG00000255977	0.243346	0.0705362	1.78785	0.00399803	0.025042	RP11-444J21.2	clathrin, light chain A (CLTA) pseudogene
ENSG00000236938	0.851256	0.246782	1.78734	2.83531e-05	0.000406569	AC003092.2	novel transcript
ENSG00000259641	0.639273	0.18534	1.78622	5.47472e-06	9.85068e-05	PCAT29	-
ENSG00000279204	0.126084	0.0366233	1.7837	0.000100116	0.0011848	RP11-175K6.2	TEC
ENSG00000186642	7.57798	2.20496	1.78115	3.18943e-21	9.03863e-19	PDE2A	phosphodiesterase 2A [Source:HGNC Symbol;Acc:HGNC:8777]
ENSG00000256723	0.149832	0.0436607	1.77958	0.00264856	0.0180447	RP11-167N4.4	family with sequence similarity 91, member A1 (FAM91A1) pseudogene
ENSG00000050405	3.09746	0.902334	1.77939	3.48375e-15	5.12728e-13	LIMA1	LIM domain and actin binding 1 [Source:HGNC Symbol;Acc:HGNC:24636]
ENSG00000152413	7.70034	2.24406	1.77887	8.30673e-25	3.11666e-22	HOMER1	homer scaffold protein 1 [Source:HGNC Symbol;Acc:HGNC:17512]
ENSG00000223825	0.287086	0.083802	1.77594	0.000925486	0.00756151	DAZAP2P1	DAZ associated protein 2 pseudogene 1 [Source:HGNC Symbol;Acc:HGNC:43869]
ENSG00000274828	2.69106	0.786628	1.7745	4.20314e-13	4.30644e-11	RP11-567M16.6	novel transcript
ENSG00000170965	0.191527	0.056091	1.77307	0.00449172	0.0274063	PLAC1	placenta specific 1 [Source:HGNC Symbol;Acc:HGNC:9044]
ENSG00000237432	0.206035	0.0603557	1.77004	0.00439306	0.0269275	RPS7P12	ribosomal protein S7 pseudogene 12 [Source:HGNC Symbol;Acc:HGNC:36147]
ENSG00000239930	0.14212	0.0417247	1.76881	0.0151915	0.070039	AP001625.4	-
ENSG00000237864	0.0911519	0.0268017	1.76751	0.0159139	0.0724666	LINC00322	long intergenic non-protein coding RNA 322 [Source:HGNC Symbol;Acc:HGNC:33698]
ENSG00000012504	0.0457067	0.0134393	1.76738	0.0193107	0.0840688	NR1H4	nuclear receptor subfamily 1 group H member 4 [Source:HGNC Symbol;Acc:HGNC:7967]
ENSG00000163888	0.134609	0.0395458	1.76725	0.00499116	0.0296983	CAMK2N2	calcium/calmodulin dependent protein kinase II inhibitor 2 [Source:HGNC Symbol;Acc:HGNC:24197]
ENSG00000105784	0.453553	0.133357	1.76677	4.26868e-08	1.38807e-06	RUNDC3B	RUN domain containing 3B [Source:HGNC Symbol;Acc:HGNC:30286]
ENSG00000185483	0.595247	0.175033	1.76601	1.63897e-12	1.51075e-10	ROR1	receptor tyrosine kinase like orphan receptor 1 [Source:HGNC Symbol;Acc:HGNC:10256]
ENSG00000229914	0.127491	0.0375439	1.76588	0.0223355	0.0936854	RP11-404O13.4	ribosomal protein S10 (RPS10) pseudogene
ENSG00000168658	0.0289567	0.00852006	1.76417	0.0242967	0.0998518	VWA3B	von Willebrand factor A domain containing 3B [Source:HGNC Symbol;Acc:HGNC:28385]
ENSG00000261586	0.356839	0.105124	1.76381	8.33798e-07	1.92641e-05	RP11-923I11.6	novel transcript
ENSG00000177469	1.37067	0.404982	1.75898	7.645e-12	6.15272e-10	PTRF	caveolae associated protein 1 [Source:HGNC Symbol;Acc:HGNC:9688]
ENSG00000250734	0.207004	0.0612808	1.75792	0.00775936	0.0418594	RP11-404E16.1	novel transcript, antisense to SNX27
ENSG00000270846	0.249084	0.0737233	1.75735	0.000318806	0.00310813	RP11-674I16.1	chromosome 12 open reading frame 10 (C12orf10) pseudogene
ENSG00000234477	0.184369	0.0545941	1.75616	0.00281055	0.0188781	AC004231.2	novel transcript
ENSG00000145198	0.0847061	0.0251482	1.75286	0.00190799	0.0138456	VWA5B2	von Willebrand factor A domain containing 5B2 [Source:HGNC Symbol;Acc:HGNC:25144]
ENSG00000124839	0.124918	0.0371094	1.75263	0.00265379	0.0180758	RAB17	RAB17, member RAS oncogene family [Source:HGNC Symbol;Acc:HGNC:16523]
ENSG00000150656	0.499131	0.148231	1.75238	2.44708e-10	1.44662e-08	CNDP1	carnosine dipeptidase 1 [Source:HGNC Symbol;Acc:HGNC:20675]
ENSG00000242510	0.248158	0.0737575	1.75133	0.0149875	0.0693145	NDUFB4P1	NADH:ubiquinone oxidoreductase subunit B4 pseudogene 1 [Source:HGNC Symbol;Acc:HGNC:45248]
ENSG00000102024	1.07109	0.318172	1.75124	9.08698e-16	1.49425e-13	PLS3	plastin 3 [Source:HGNC Symbol;Acc:HGNC:9091]
ENSG00000273133	0.6242	0.185322	1.75114	5.93343e-06	0.000105585	RP11-799M12.2	novel transcript, antisense to CC2D2A
ENSG00000260757	0.262845	0.0781925	1.74977	5.07553e-06	9.23545e-05	RP11-120K18.2	novel transcript
ENSG00000175398	0.323697	0.0964963	1.74536	4.34294e-06	8.08466e-05	OR10P1	olfactory receptor family 10 subfamily P member 1 [Source:HGNC Symbol;Acc:HGNC:15378]
ENSG00000167094	0.0330984	0.00986437	1.74492	0.00332286	0.0215844	TTC16	tetratricopeptide repeat domain 16 [Source:HGNC Symbol;Acc:HGNC:26536]
ENSG00000162337	2.25536	0.673154	1.7445	6.62408e-10	3.43305e-08	LRP5	LDL receptor related protein 5 [Source:HGNC Symbol;Acc:HGNC:6697]
ENSG00000128578	2.84333	0.849477	1.74305	2.43146e-15	3.63886e-13	STRIP2	striatin interacting protein 2 [Source:HGNC Symbol;Acc:HGNC:22209]
ENSG00000259887	0.293179	0.087749	1.74156	0.00967608	0.0495669	RP11-923I11.5	-
ENSG00000140945	0.488525	0.146286	1.73969	0.000833565	0.00692402	CDH13	cadherin 13 [Source:HGNC Symbol;Acc:HGNC:1753]
ENSG00000232873	20.9859	6.28512	1.73949	1.35309e-12	1.26919e-10	RPL23AP93	ribosomal protein L23a pseudogene 93 [Source:HGNC Symbol;Acc:HGNC:51628]
ENSG00000271892	0.362388	0.108921	1.73592	0.0028082	0.0188717	CTD-2228A4.1	novel transcript
ENSG00000176720	0.377439	0.113697	1.73142	2.68589e-07	7.08411e-06	BOK	BCL2 family apoptosis regulator BOK [Source:HGNC Symbol;Acc:HGNC:1087]
ENSG00000164867	0.259456	0.0781972	1.73108	0.000260838	0.00264775	NOS3	nitric oxide synthase 3 [Source:HGNC Symbol;Acc:HGNC:7876]
ENSG00000257880	0.211508	0.0638227	1.72899	0.00521441	0.0307656	RP11-769N19.2	novel transcript, sense intronic to FAM19A2
ENSG00000123342	387.281	116.864	1.72856	3.92279e-25	1.6328e-22	MMP19	matrix metallopeptidase 19 [Source:HGNC Symbol;Acc:HGNC:7165]
ENSG00000187140	0.334572	0.101036	1.72706	5.13811e-07	1.24999e-05	FOXD3	forkhead box D3 [Source:HGNC Symbol;Acc:HGNC:3804]
ENSG00000124191	0.698774	0.211118	1.72676	1.1194e-11	8.8453e-10	TOX2	TOX high mobility group box family member 2 [Source:HGNC Symbol;Acc:HGNC:16095]
ENSG00000273464	1.39556	0.423283	1.72163	7.03725e-08	2.14491e-06	RP11-313P22.1	novel transcript, antisense to GRIK1
ENSG00000131037	3.66442	1.11152	1.72118	2.35488e-09	1.06686e-07	EPS8L1	EPS8 like 1 [Source:HGNC Symbol;Acc:HGNC:21295]
ENSG00000197891	0.0235997	0.00716969	1.72025	0.0211117	0.0898188	SLC22A12	solute carrier family 22 member 12 [Source:HGNC Symbol;Acc:HGNC:17989]
ENSG00000174004	36.6361	11.1202	1.72009	9.80563e-25	3.62795e-22	NRROS	negative regulator of reactive oxygen species [Source:HGNC Symbol;Acc:HGNC:24613]
ENSG00000247708	0.603012	0.183222	1.71908	4.4709e-07	1.10791e-05	STX18-AS1	STX18 antisense RNA 1 (head to head) [Source:HGNC Symbol;Acc:HGNC:48877]
ENSG00000146674	0.0786402	0.0239163	1.71883	0.0109699	0.0544284	IGFBP3	insulin like growth factor binding protein 3 [Source:HGNC Symbol;Acc:HGNC:5472]
ENSG00000122641	197.476	59.9991	1.71867	1.14549e-33	1.22059e-30	INHBA	inhibin subunit beta A [Source:HGNC Symbol;Acc:HGNC:6066]
ENSG00000143851	53.2359	16.1891	1.71738	1.07887e-27	5.32225e-25	PTPN7	protein tyrosine phosphatase, non-receptor type 7 [Source:HGNC Symbol;Acc:HGNC:9659]
ENSG00000233397	0.384621	0.117279	1.71458	0.000758618	0.00640286	AC008063.3	novel transcript
ENSG00000197880	0.392552	0.119702	1.71348	5.74611e-06	0.000102699	MDS2	myelodysplastic syndrome 2 translocation associated [Source:HGNC Symbol;Acc:HGNC:29633]
ENSG00000228369	0.215608	0.0658819	1.71154	0.0116044	0.0568463	TXNDC12-AS1	TXNDC12 antisense RNA 1 [Source:HGNC Symbol;Acc:HGNC:30008]
ENSG00000238825	0.51979	0.159011	1.71022	0.0167564	0.0754008	RNU1-13P	RNA, U1 small nuclear 13, pseudogene [Source:HGNC Symbol;Acc:HGNC:10138]
ENSG00000249604	0.0267267	0.00818551	1.70898	0.0186422	0.0818409	RP11-286E11.2	novel transcript
ENSG00000279610	0.222387	0.0683025	1.70483	0.00568191	0.0328259	C20orf181	chromosome 20 open reading frame 181 [Source:HGNC Symbol;Acc:HGNC:16174]
ENSG00000264857	3.94993	1.21223	1.70428	0.000110417	0.00127776	MIR5696	microRNA 5696 [Source:HGNC Symbol;Acc:HGNC:43516]
ENSG00000111254	0.0973062	0.0298819	1.70181	0.00477144	0.0287051	AKAP3	A-kinase anchoring protein 3 [Source:HGNC Symbol;Acc:HGNC:373]
ENSG00000264340	0.781767	0.240547	1.7014	0.000347797	0.00334838	RP11-231E4.3	novel transcript, antisense to CNDP1
ENSG00000143476	3.02771	0.931124	1.70124	2.45201e-14	3.20192e-12	DTL	denticleless E3 ubiquitin protein ligase homolog [Source:HGNC Symbol;Acc:HGNC:30288]
ENSG00000224116	1.7053	0.524971	1.69986	2.20038e-13	2.38276e-11	INHBA-AS1	INHBA antisense RNA 1 [Source:HGNC Symbol;Acc:HGNC:40303]
ENSG00000206814	5.05621	1.5612	1.69606	2.28725e-07	6.167e-06	Y_RNA	-
ENSG00000256982	0.0809045	0.0250053	1.69551	0.00290854	0.0194041	CTD-2555A7.2	novel transcript
ENSG00000235111	0.048409	0.014956	1.69515	0.00304812	0.0201737	RP1-29C18.8	novel transcript
ENSG00000205784	0.0876265	0.0271637	1.69137	0.00462301	0.0280147	ARRDC5	arrestin domain containing 5 [Source:HGNC Symbol;Acc:HGNC:31407]
ENSG00000270808	0.395069	0.122822	1.68669	0.00907672	0.0471611	RP11-574K11.27	ataxin 1-like (ATXN1L) pseudogene
ENSG00000230183	0.293456	0.0913014	1.68523	7.07081e-05	0.000878132	CNOT6LP1	CCR4-NOT transcription complex subunit 6-like pseudogene 1 [Source:HGNC Symbol;Acc:HGNC:32355]
ENSG00000267035	0.209669	0.06505	1.68492	0.0131804	0.0627996	RP11-1094M14.10	novel transcript
ENSG00000118971	9.02751	2.80897	1.68433	2.55938e-18	5.6816e-16	CCND2	cyclin D2 [Source:HGNC Symbol;Acc:HGNC:1583]
ENSG00000125998	1.45543	0.454212	1.68014	5.79566e-14	7.14771e-12	FAM83C	family with sequence similarity 83 member C [Source:HGNC Symbol;Acc:HGNC:16121]
ENSG00000268509	0.0731567	0.022857	1.67824	0.0132414	0.0630226	RP11-572B2.1	novel transcript, antisense to EDEM1
ENSG00000162006	0.0476291	0.0148987	1.67715	0.0121092	0.0586716	MSLNL	mesothelin-like [Source:HGNC Symbol;Acc:HGNC:14170]
ENSG00000253931	0.385092	0.120534	1.67672	0.00147999	0.0112164	RP11-909N17.2	novel transcript
ENSG00000125735	249.246	78.0087	1.67586	1.05121e-24	3.83605e-22	TNFSF14	TNF superfamily member 14 [Source:HGNC Symbol;Acc:HGNC:11930]
ENSG00000268812	3.44616	1.07947	1.6749	4.31287e-10	2.36887e-08	RP1-102K2.8	-
ENSG00000126259	2.06973	0.648534	1.67433	2.32598e-10	1.38617e-08	KIRREL2	kirre like nephrin family adhesion molecule 2 [Source:HGNC Symbol;Acc:HGNC:18816]
ENSG00000140955	0.314318	0.0985663	1.67399	2.26329e-05	0.00033645	ADAD2	adenosine deaminase domain containing 2 [Source:HGNC Symbol;Acc:HGNC:30714]
ENSG00000280160	0.185161	0.0580699	1.67386	1.65508e-05	0.000258136	RP11-196G11.3	novel transcript
ENSG00000167394	18.3715	5.76024	1.67328	7.4848e-20	1.84618e-17	ZNF668	zinc finger protein 668 [Source:HGNC Symbol;Acc:HGNC:25821]
ENSG00000204161	106.732	33.465	1.67328	6.62977e-20	1.65057e-17	C10orf128	transmembrane protein 273 [Source:HGNC Symbol;Acc:HGNC:27274]
ENSG00000111537	0.360098	0.130741	1.67165	0.0197404	0.0854091	IFNG	interferon gamma [Source:HGNC Symbol;Acc:HGNC:5438]
ENSG00000275993	1.59075	0.499488	1.67129	2.90533e-18	6.39629e-16	CH507-42P11.8	salt inducible kinase 1B (putative) [Source:HGNC Symbol;Acc:HGNC:52389]
ENSG00000205791	0.0774247	0.0243304	1.67092	0.00811913	0.0434483	LOH12CR2	loss of heterozygosity, 12, chromosomal region 2 [Source:HGNC Symbol;Acc:HGNC:26524]
ENSG00000257906	1.35711	0.426663	1.66933	7.74975e-05	0.000951724	RP1-90J4.1	long intergenic non-protein coding RNA 2156 [Source:HGNC Symbol;Acc:HGNC:53017]
ENSG00000179954	1.16968	0.368106	1.66804	3.25737e-09	1.44381e-07	SSC5D	scavenger receptor cysteine rich family member with 5 domains [Source:HGNC Symbol;Acc:HGNC:26641]
ENSG00000279560	1.92277	0.605992	1.6661	2.497e-05	0.00036428	AC007326.1	-
ENSG00000253161	0.140059	0.0441849	1.6657	0.0193743	0.0842221	LINC01605	long intergenic non-protein coding RNA 1605 [Source:HGNC Symbol;Acc:HGNC:51654]
ENSG00000281752	0.512078	0.161503	1.66431	0.015692	0.0717382	AC055714.1	-
ENSG00000164400	39.7506	12.5511	1.66318	1.18229e-18	2.69189e-16	CSF2	colony stimulating factor 2 [Source:HGNC Symbol;Acc:HGNC:2434]
ENSG00000157399	0.238872	0.0754826	1.66265	0.0024713	0.0170729	ARSE	arylsulfatase E [Source:HGNC Symbol;Acc:HGNC:719]
ENSG00000249881	1.52615	0.482553	1.66138	6.32271e-09	2.59523e-07	CTB-57H20.1	novel transcript, sense overlapping HMHB1
ENSG00000174407	0.26913	0.0853633	1.65826	0.000497342	0.00449326	MIR1-1HG	MIR1-1 host gene [Source:HGNC Symbol;Acc:HGNC:16159]
ENSG00000224203	0.455749	0.144556	1.65784	0.0020434	0.0146147	RPS23P10	ribosomal protein S23 pseudogene 10 [Source:HGNC Symbol;Acc:HGNC:48342]
ENSG00000229569	0.0805047	0.02553	1.6575	0.00458175	0.0278279	RP11-481G8.2	novel transcript
ENSG00000125864	0.0578673	0.0183551	1.65667	0.00728119	0.0396654	BFSP1	beaded filament structural protein 1 [Source:HGNC Symbol;Acc:HGNC:1040]
ENSG00000161270	0.86355	0.274421	1.65412	6.81915e-09	2.76492e-07	NPHS1	NPHS1, nephrin [Source:HGNC Symbol;Acc:HGNC:7908]
ENSG00000259453	0.286182	0.0910351	1.65359	0.00121882	0.00954733	RP11-815J21.1	novel transcript, sense intronic to AKAP13
ENSG00000267743	0.181322	0.0577035	1.65345	0.0132384	0.0630195	RP11-718I15.1	-
ENSG00000261353	0.257916	0.0821684	1.65244	0.0123994	0.0597237	CTA-14H9.5	-
ENSG00000055732	1.03391	0.328998	1.65213	1.45668e-10	9.0877e-09	MCOLN3	mucolipin 3 [Source:HGNC Symbol;Acc:HGNC:13358]
ENSG00000136854	1.98783	0.633907	1.64886	1.92539e-11	1.41687e-09	STXBP1	syntaxin binding protein 1 [Source:HGNC Symbol;Acc:HGNC:11444]
ENSG00000236582	1.11285	0.354985	1.64861	1.31959e-08	5.00037e-07	PRPF38AP2	PRP38 domain containing A pseudogene 2 [Source:HGNC Symbol;Acc:HGNC:44693]
ENSG00000230628	0.158484	0.0505945	1.64723	3.44928e-05	0.00047857	RP4-781K5.6	novel transcript
ENSG00000213857	0.062316	0.0198832	1.6471	0.0228636	0.0953899	RP11-12M9.4	actin, beta (ACTB) pseudogene
ENSG00000022556	0.277182	0.0884874	1.64662	7.27848e-06	0.000126067	NLRP2	NLR family pyrin domain containing 2 [Source:HGNC Symbol;Acc:HGNC:22948]
ENSG00000205089	0.089979	0.028773	1.64505	0.00712336	0.039005	CCNI2	cyclin I family member 2 [Source:HGNC Symbol;Acc:HGNC:33869]
ENSG00000104881	2.69888	0.863851	1.64367	7.752e-10	3.97126e-08	PPP1R13L	protein phosphatase 1 regulatory subunit 13 like [Source:HGNC Symbol;Acc:HGNC:18838]
ENSG00000173548	2.96307	0.948849	1.64287	8.88473e-13	8.54442e-11	SNX33	sorting nexin 33 [Source:HGNC Symbol;Acc:HGNC:28468]
ENSG00000106683	38.5382	12.3482	1.64199	2.04929e-15	3.10176e-13	LIMK1	LIM domain kinase 1 [Source:HGNC Symbol;Acc:HGNC:6613]
ENSG00000279637	0.610879	0.196254	1.63861	1.89152e-06	3.90088e-05	RP11-196B3.1	TEC
ENSG00000011028	4.32538	1.38934	1.63849	1.8708e-12	1.70672e-10	MRC2	mannose receptor C type 2 [Source:HGNC Symbol;Acc:HGNC:16875]
ENSG00000207870	9.19755	2.95918	1.63648	3.30901e-09	1.46183e-07	MIR221	microRNA 221 [Source:HGNC Symbol;Acc:HGNC:31601]
ENSG00000241644	0.0737325	0.0237653	1.63517	0.0104528	0.0524086	INMT	indolethylamine N-methyltransferase [Source:HGNC Symbol;Acc:HGNC:6069]
ENSG00000092969	0.119422	0.0384674	1.63453	0.000186163	0.00198527	TGFB2	transforming growth factor beta 2 [Source:HGNC Symbol;Acc:HGNC:11768]
ENSG00000205177	1.23817	0.399509	1.63249	1.10198e-06	2.44631e-05	C11orf91	chromosome 11 open reading frame 91 [Source:HGNC Symbol;Acc:HGNC:34444]
ENSG00000254338	0.748067	0.241481	1.63249	0.000113433	0.00130925	MAFA-AS1	MAFA antisense RNA 1 [Source:HGNC Symbol;Acc:HGNC:51203]
ENSG00000162878	0.226505	0.0731141	1.63211	0.000486843	0.00441573	PKDCC	protein kinase domain containing, cytoplasmic [Source:HGNC Symbol;Acc:HGNC:25123]
ENSG00000260996	1.42228	0.459771	1.62945	1.34978e-10	8.48036e-09	RP13-122B23.8	novel transcript, overlapping NRARP
ENSG00000198435	24.7701	8.0124	1.62831	3.5251e-16	6.01955e-14	NRARP	NOTCH regulated ankyrin repeat protein [Source:HGNC Symbol;Acc:HGNC:33843]
ENSG00000237036	2.28025	0.737962	1.62791	3.93856e-10	2.19038e-08	ZEB1-AS1	ZEB1 antisense RNA 1 [Source:HGNC Symbol;Acc:HGNC:42354]
ENSG00000237609	0.34717	0.112278	1.62725	0.0215664	0.0913076	AF064858.10	novel transcript
ENSG00000244310	1.25783	0.40727	1.62718	0.000203331	0.00214092	RP11-734K21.3	novel transcript
ENSG00000169372	38.5855	12.499	1.62626	1.12162e-15	1.79993e-13	CRADD	CASP2 and RIPK1 domain containing adaptor with death domain [Source:HGNC Symbol;Acc:HGNC:2340]
ENSG00000164746	0.144712	0.0469164	1.62581	0.000460532	0.00421875	C7orf57	chromosome 7 open reading frame 57 [Source:HGNC Symbol;Acc:HGNC:22247]
ENSG00000279401	0.03095	0.0100248	1.62515	0.0234196	0.0970532	GS1-204I12.3	TEC
ENSG00000187498	0.270841	0.0878433	1.62455	1.47521e-05	0.000233638	COL4A1	collagen type IV alpha 1 chain [Source:HGNC Symbol;Acc:HGNC:2202]
ENSG00000253182	0.5119	0.166085	1.62375	0.000482656	0.00438522	RP11-486M23.2	novel transcript
ENSG00000276975	0.313828	0.1019	1.62303	1.20963e-07	3.50634e-06	HYDIN2	HYDIN2, axonemal central pair apparatus protein (pseudogene) [Source:HGNC Symbol;Acc:HGNC:33129]
ENSG00000180044	0.0642744	0.0208779	1.62248	0.00263755	0.018002	C3orf80	chromosome 3 open reading frame 80 [Source:HGNC Symbol;Acc:HGNC:40048]
ENSG00000128342	20.3615	6.61867	1.62125	1.09147e-12	1.03106e-10	LIF	LIF, interleukin 6 family cytokine [Source:HGNC Symbol;Acc:HGNC:6596]
ENSG00000272825	1.52273	0.495657	1.61981	3.59174e-06	6.86866e-05	LL21NC02-1C16.2	novel transcript
ENSG00000258655	0.124553	0.0405507	1.61953	0.0048541	0.0290711	ARHGAP5-AS1	ARHGAP5 antisense RNA 1 (head to head) [Source:HGNC Symbol;Acc:HGNC:20279]
ENSG00000240602	0.137995	0.0449728	1.61913	0.0112914	0.0556506	AADACP1	arylacetamide deacetylase pseudogene 1 [Source:HGNC Symbol;Acc:HGNC:50305]
ENSG00000268583	0.22842	0.0744742	1.61857	0.0052276	0.0308295	CTC-453G23.8	novel transcript, antisense to CARD8
ENSG00000152595	0.29123	0.0949379	1.61711	0.000291798	0.00289553	MEPE	matrix extracellular phosphoglycoprotein [Source:HGNC Symbol;Acc:HGNC:13361]
ENSG00000228430	0.126587	0.0414145	1.60935	0.0221515	0.0931267	RP11-15B24.5	serine palmitoyltransferase long chain base subunit 1 (SPTLC1) pseudogene
ENSG00000153234	30.5517	10.0166	1.60887	4.78149e-23	1.53463e-20	NR4A2	nuclear receptor subfamily 4 group A member 2 [Source:HGNC Symbol;Acc:HGNC:7981]
ENSG00000171617	4.74571	1.55629	1.60856	3.1388e-25	1.32721e-22	ENC1	ectodermal-neural cortex 1 [Source:HGNC Symbol;Acc:HGNC:3345]
ENSG00000254880	0.182656	0.0599437	1.6079	0.0121714	0.0588748	PKNOX2-AS1	PKNOX2 antisense RNA 1 (head to head) [Source:HGNC Symbol;Acc:HGNC:50690]
ENSG00000233008	0.0943818	0.0310051	1.60692	0.0205451	0.088104	RP11-475O6.1	long intergenic non-protein coding RNA 1725 [Source:HGNC Symbol;Acc:HGNC:52513]
ENSG00000051341	0.0221464	0.00728776	1.60526	0.00870533	0.0458032	POLQ	DNA polymerase theta [Source:HGNC Symbol;Acc:HGNC:9186]
ENSG00000260394	0.146105	0.0480369	1.60402	0.00334882	0.0217213	LA16c-313D11.9	-
ENSG00000185818	0.177934	0.058545	1.60394	3.30019e-05	0.000461732	NAT8L	N-acetyltransferase 8 like [Source:HGNC Symbol;Acc:HGNC:26742]
ENSG00000207773	2.27031	0.74841	1.60143	0.000615419	0.00537027	MIR642A	microRNA 642a [Source:HGNC Symbol;Acc:HGNC:32898]
ENSG00000010310	19.6974	6.52002	1.59509	1.57429e-10	9.70777e-09	GIPR	gastric inhibitory polypeptide receptor [Source:HGNC Symbol;Acc:HGNC:4271]
ENSG00000279269	0.464207	0.153755	1.5944	0.00429911	0.0264672	RP11-573M3.5	novel transcript
ENSG00000230489	0.18238	0.0605312	1.59286	0.00898472	0.0468231	VAV3-AS1	VAV3 antisense RNA 1 [Source:HGNC Symbol;Acc:HGNC:40608]
ENSG00000164266	326.662	108.303	1.59273	1.97839e-17	3.99261e-15	SPINK1	serine peptidase inhibitor, Kazal type 1 [Source:HGNC Symbol;Acc:HGNC:11244]
ENSG00000214708	0.229314	0.0761561	1.59037	0.000495931	0.0044829	AC090616.2	-
ENSG00000102471	0.204999	0.0681397	1.58951	5.721e-05	0.0007352	NDFIP2	Nedd4 family interacting protein 2 [Source:HGNC Symbol;Acc:HGNC:18537]
ENSG00000269970	2.06712	0.688765	1.58581	0.000156501	0.00171354	RP11-498E2.9	novel transcript, sense intronic to PTGS1
ENSG00000268355	17.9664	5.98815	1.58517	1.27563e-22	3.86153e-20	AC006129.1	novel transcript
ENSG00000269694	0.123146	0.0411444	1.58361	0.0221534	0.0931267	AC005197.2	novel transcript, antisense to CERS1
ENSG00000109321	6.37036	2.12567	1.58356	5.93337e-37	7.90295e-34	AREG	amphiregulin [Source:HGNC Symbol;Acc:HGNC:651]
ENSG00000203386	0.0963642	0.0321676	1.58218	0.0227346	0.0950449	LINC01317	-
ENSG00000149948	4.81532	1.60922	1.58135	1.40255e-15	2.23728e-13	HMGA2	high mobility group AT-hook 2 [Source:HGNC Symbol;Acc:HGNC:5009]
ENSG00000279447	0.482554	0.161297	1.58135	6.59383e-05	0.000829726	RP4-737E23.6	TEC
ENSG00000186522	9.77873	3.26833	1.58113	2.86274e-16	4.95198e-14	2010-09-01	septin 10 [Source:HGNC Symbol;Acc:HGNC:14349]
ENSG00000109089	0.0297184	0.00993411	1.58095	0.00826224	0.0440372	CDR2L	cerebellar degeneration related protein 2 like [Source:HGNC Symbol;Acc:HGNC:29999]
ENSG00000181036	0.191969	0.0642139	1.58087	0.000560907	0.00496961	FCRL6	Fc receptor like 6 [Source:HGNC Symbol;Acc:HGNC:31910]
ENSG00000173068	0.580855	0.194852	1.57608	3.17919e-09	1.41386e-07	BNC2	basonuclin 2 [Source:HGNC Symbol;Acc:HGNC:30988]
ENSG00000163923	1.88168	0.631863	1.57448	1.02977e-10	6.61015e-09	RPL39L	ribosomal protein L39 like [Source:HGNC Symbol;Acc:HGNC:17094]
ENSG00000145777	0.315556	0.106002	1.57366	0.000304694	0.0029918	TSLP	thymic stromal lymphopoietin [Source:HGNC Symbol;Acc:HGNC:30743]
ENSG00000260220	0.0290992	0.00980464	1.5713	0.0118701	0.0577943	WI2-2610K16.2	coiled-coil domain containing 187 [Source:HGNC Symbol;Acc:HGNC:30942]
ENSG00000260628	0.123818	0.0418179	1.56701	0.0216089	0.0914385	RP11-1166P10.1	Rho GTPase activating protein 23 (ARHGAP23) pseudogene
ENSG00000237131	0.615325	0.20774	1.56633	0.00603072	0.0343494	RP1-69E11.3	NADH dehydrogenase (ubiquinone) 1 alpha subcomplex, 4, 9kDa (NDUFA4) pseudogene
ENSG00000277543	0.163384	0.0551602	1.56617	0.0182397	0.0805381	RP11-452L6.8	novel transcript, antisense to COX6A2
ENSG00000163958	1.59966	0.541074	1.56428	2.34875e-12	2.09961e-10	ZDHHC19	zinc finger DHHC-type containing 19 [Source:HGNC Symbol;Acc:HGNC:20713]
ENSG00000261253	4.05074	1.37166	1.56237	3.33046e-13	3.53467e-11	AC137932.6	uncharacterized LOC100287036 [Source:NCBI gene;Acc:100287036]
ENSG00000229178	0.18866	0.0639684	1.56126	0.00344098	0.0221948	AC069513.4	novel transcript
ENSG00000167244	0.221313	0.0750337	1.56086	3.36513e-05	0.000469585	IGF2	insulin like growth factor 2 [Source:HGNC Symbol;Acc:HGNC:5466]
ENSG00000171989	2.21708	0.752475	1.55915	4.04134e-16	6.85715e-14	LDHAL6B	lactate dehydrogenase A like 6B [Source:HGNC Symbol;Acc:HGNC:21481]
ENSG00000228413	0.280524	0.0953058	1.55911	0.0155766	0.0713086	AC024937.2	ADP-ribosylation factor-like 8B (ARL8B) pseudogene
ENSG00000139318	275.097	93.382	1.55873	2.27481e-27	1.10179e-24	DUSP6	dual specificity phosphatase 6 [Source:HGNC Symbol;Acc:HGNC:3072]
ENSG00000005001	0.396136	0.134618	1.55777	0.000878374	0.00723084	PRSS22	serine protease 22 [Source:HGNC Symbol;Acc:HGNC:14368]
ENSG00000232498	1.74029	0.591364	1.55753	5.76014e-06	0.000102845	RP5-1011O1.2	-
ENSG00000179361	11.8385	4.02551	1.55628	9.03143e-18	1.86502e-15	ARID3B	AT-rich interaction domain 3B [Source:HGNC Symbol;Acc:HGNC:14350]
ENSG00000277020	1.41454	0.481251	1.55584	1.27579e-05	0.000205228	RP11-476H16.1	novel transcript, antisense to IFT88
ENSG00000171174	33.5334	11.4152	1.55465	8.53668e-14	1.02436e-11	RBKS	ribokinase [Source:HGNC Symbol;Acc:HGNC:30325]
ENSG00000278200	0.55099	0.187702	1.55379	0.00752713	0.0408049	RP13-766D20.4	long intergenic non-protein coding RNA 1971 [Source:HGNC Symbol;Acc:HGNC:52797]
ENSG00000198729	0.268146	0.0914086	1.55314	0.00020223	0.00213317	PPP1R14C	protein phosphatase 1 regulatory inhibitor subunit 14C [Source:HGNC Symbol;Acc:HGNC:14952]
ENSG00000274184	0.0984914	0.0336033	1.55299	0.00113837	0.00901726	RP11-158H5.8	novel transcript, antisense to ZSCAN30
ENSG00000188725	15.9204	5.43632	1.55019	4.08487e-19	9.6298e-17	SMIM15	small integral membrane protein 15 [Source:HGNC Symbol;Acc:HGNC:33861]
ENSG00000230074	0.515433	0.176075	1.54882	1.72674e-05	0.000267124	RP11-195F19.9	novel transcript
ENSG00000110944	30.6801	10.4944	1.54771	2.71538e-14	3.52854e-12	IL23A	interleukin 23 subunit alpha [Source:HGNC Symbol;Acc:HGNC:15488]
ENSG00000166770	0.179761	0.0615492	1.54744	0.0163327	0.0739942	ZNF667-AS1	ZNF667 antisense RNA 1 (head to head) [Source:HGNC Symbol;Acc:HGNC:44321]
ENSG00000274034	1.95488	0.669086	1.54579	0.0108504	0.0539965	MIR6813	microRNA 6813 [Source:HGNC Symbol;Acc:HGNC:50017]
ENSG00000267505	0.509904	0.17501	1.54268	0.00156799	0.011776	CTC-296K1.3	novel transcript
ENSG00000118094	2.01174	0.691348	1.54119	1.7792e-08	6.51047e-07	TREH	trehalase [Source:HGNC Symbol;Acc:HGNC:12266]
ENSG00000230155	0.208206	0.0716421	1.5407	0.00671348	0.0372042	RP3-477O4.14	-
ENSG00000206622	0.669704	0.230632	1.53935	0.0103564	0.0521026	SNORA69	small nucleolar RNA, H/ACA box 69 [Source:HGNC Symbol;Acc:HGNC:10226]
ENSG00000103310	0.103235	0.0355286	1.53912	0.00625894	0.0353545	ZP2	zona pellucida glycoprotein 2 [Source:HGNC Symbol;Acc:HGNC:13188]
ENSG00000074527	0.130835	0.0450346	1.53875	0.00463606	0.0280746	NTN4	netrin 4 [Source:HGNC Symbol;Acc:HGNC:13658]
ENSG00000272235	0.210285	0.0723989	1.5387	1.16067e-05	0.000189206	RP11-22L13.1	novel transcript
ENSG00000143845	0.506158	0.174262	1.53838	7.17666e-06	0.000124709	ETNK2	ethanolamine kinase 2 [Source:HGNC Symbol;Acc:HGNC:25575]
ENSG00000161798	0.770723	0.265692	1.53723	4.81571e-07	1.18236e-05	AQP5	aquaporin 5 [Source:HGNC Symbol;Acc:HGNC:638]
ENSG00000173262	0.586127	0.202378	1.5343	1.69543e-08	6.2382e-07	SLC2A14	solute carrier family 2 member 14 [Source:HGNC Symbol;Acc:HGNC:18301]
ENSG00000110841	1.49746	0.517128	1.53413	4.71131e-11	3.20984e-09	PPFIBP1	PPFIA binding protein 1 [Source:HGNC Symbol;Acc:HGNC:9249]
ENSG00000227467	1.23958	0.428215	1.53363	1.33676e-08	5.05825e-07	LINC01537	long intergenic non-protein coding RNA 1537 [Source:HGNC Symbol;Acc:HGNC:51301]
ENSG00000251381	5.34739	1.84968	1.53164	1.39764e-09	6.60136e-08	LINC00958	long intergenic non-protein coding RNA 958 [Source:HGNC Symbol;Acc:HGNC:48671]
ENSG00000159885	9.16589	3.1739	1.53012	9.12316e-15	1.26579e-12	ZNF222	zinc finger protein 222 [Source:HGNC Symbol;Acc:HGNC:13015]
ENSG00000168917	0.0876707	0.0303848	1.52934	0.00510204	0.0302231	SLC35G2	solute carrier family 35 member G2 [Source:HGNC Symbol;Acc:HGNC:28480]
ENSG00000229334	0.229171	0.0795056	1.5269	0.000304367	0.00299107	AC046143.3	novel transcript
ENSG00000273901	0.191754	0.0665915	1.52651	0.0101983	0.0514513	CTD-2619J13.27	novel transcript, antisense to SLC27A5
ENSG00000174403	0.0926543	0.0322055	1.52614	0.0116649	0.0570376	C20orf166-AS1	MIR1-1HG antisense RNA 1 [Source:HGNC Symbol;Acc:HGNC:26393]
ENSG00000260698	0.143041	0.049708	1.52563	0.00132116	0.0101983	RP11-439E19.9	novel transcript
ENSG00000250400	0.417222	0.144978	1.5255	4.75271e-05	0.000630202	LINC00977	-
ENSG00000275186	0.603993	0.210267	1.52317	0.000228534	0.002356	RP11-196B3.3	novel transcript, antisense to NFATC1
ENSG00000243225	2.70276	0.940766	1.52292	2.42889e-07	6.4898e-06	RP11-7F17.1	ribosomal protein, large, P1 (RPLP1) pseudogene
ENSG00000254997	0.153746	0.0535975	1.5212	0.00607125	0.0345065	KRTAP5-9	keratin associated protein 5-9 [Source:HGNC Symbol;Acc:HGNC:23604]
ENSG00000171914	0.154859	0.0539585	1.5209	0.00010519	0.00123117	TLN2	talin 2 [Source:HGNC Symbol;Acc:HGNC:15447]
ENSG00000127412	0.0425773	0.0148529	1.52039	0.0229763	0.09571	TRPV5	transient receptor potential cation channel subfamily V member 5 [Source:HGNC Symbol;Acc:HGNC:3145]
ENSG00000261838	1.06252	0.370494	1.52029	0.000991274	0.00801899	RP11-303E16.6	-
ENSG00000005108	0.0209362	0.00731051	1.51947	0.0193823	0.0842391	THSD7A	thrombospondin type 1 domain containing 7A [Source:HGNC Symbol;Acc:HGNC:22207]
ENSG00000169224	2.39282	0.836713	1.51596	2.98589e-08	1.02238e-06	GCSAML	germinal center associated signaling and motility like [Source:HGNC Symbol;Acc:HGNC:29583]
ENSG00000260186	2.2141	0.775056	1.51464	7.01108e-09	2.82554e-07	RP11-481J2.2	long intergenic non-protein coding RNA 2137 [Source:HGNC Symbol;Acc:HGNC:52997]
ENSG00000156886	4.95665	1.73557	1.51402	2.13907e-08	7.66928e-07	ITGAD	integrin subunit alpha D [Source:HGNC Symbol;Acc:HGNC:6146]
ENSG00000163623	0.0554436	0.019426	1.51372	0.0128105	0.0613444	NKX6-1	NK6 homeobox 1 [Source:HGNC Symbol;Acc:HGNC:7839]
ENSG00000205622	3.25166	1.13906	1.51346	4.52278e-10	2.47303e-08	AF064858.6	-
ENSG00000034971	0.0387368	0.0135888	1.51293	0.0235376	0.097333	MYOC	myocilin [Source:HGNC Symbol;Acc:HGNC:7610]
ENSG00000142798	0.395619	0.138794	1.51153	8.85572e-06	0.000148838	HSPG2	heparan sulfate proteoglycan 2 [Source:HGNC Symbol;Acc:HGNC:5273]
ENSG00000241458	1.03496	0.363775	1.5091	0.000463045	0.00423594	RPL7P19	ribosomal protein L7 pseudogene 19 [Source:HGNC Symbol;Acc:HGNC:36268]
ENSG00000280987	0.16069	0.0567155	1.50298	6.62749e-05	0.000832781	MATR3	matrin 3 [Source:NCBI gene;Acc:9782]
ENSG00000264663	0.800775	0.282631	1.50268	0.00417009	0.0258842	KRT8P34	keratin 8 pseudogene 34 [Source:HGNC Symbol;Acc:HGNC:39868]
ENSG00000266433	0.0999931	0.0354222	1.49836	0.00284945	0.0190912	TBC1D3P5	TBC1 domain family member 3 pseudogene 5 [Source:HGNC Symbol;Acc:HGNC:43567]
ENSG00000249094	0.163384	0.0579017	1.49815	0.0222663	0.0934686	RP1-7G5.6	novel transcript
ENSG00000104967	0.0501394	0.017776	1.49742	0.00599611	0.0341962	NOVA2	NOVA alternative splicing regulator 2 [Source:HGNC Symbol;Acc:HGNC:7887]
ENSG00000259884	1.34536	0.476751	1.4971	2.26014e-05	0.000336169	RP11-1100L3.8	novel transcript
ENSG00000158488	0.144917	0.0514436	1.49607	0.0058472	0.0335336	CD1E	CD1e molecule [Source:HGNC Symbol;Acc:HGNC:1638]
ENSG00000183199	0.191417	0.0678939	1.4956	2.71457e-05	0.000392794	HSP90AB3P	heat shock protein 90 alpha family class B member 3, pseudogene [Source:HGNC Symbol;Acc:HGNC:5259]
ENSG00000158859	0.0704116	0.0250056	1.49459	0.000261558	0.00265232	ADAMTS4	ADAM metallopeptidase with thrombospondin type 1 motif 4 [Source:HGNC Symbol;Acc:HGNC:220]
ENSG00000230583	0.343551	0.122142	1.49272	0.000201428	0.00212593	GTF2IRD1P1	GTF2I repeat domain containing 1 pseudogene 1 [Source:HGNC Symbol;Acc:HGNC:44136]
ENSG00000269729	0.473813	0.168689	1.49109	0.0044289	0.0270724	AC006262.4	novel transcript
ENSG00000269446	0.294864	0.104985	1.49096	0.000398442	0.00373341	RP4-639J15.3	novel transcript
ENSG00000104611	0.158063	0.056332	1.48934	0.00484746	0.0290455	SH2D4A	SH2 domain containing 4A [Source:HGNC Symbol;Acc:HGNC:26102]
ENSG00000119660	0.359821	0.128318	1.48914	0.0107493	0.0536036	DPPA5P4	developmental pluripotency associated 5 pseudogene 4 [Source:HGNC Symbol;Acc:HGNC:49665]
ENSG00000251413	1.23265	0.439333	1.48909	8.24872e-08	2.47452e-06	RP11-534L6.5	novel transcript
ENSG00000229925	12.0756	4.30956	1.48659	3.6393e-11	2.52467e-09	AP001043.1	novel transcript
ENSG00000154065	0.830678	0.29667	1.48565	4.41712e-08	1.42111e-06	ANKRD29	ankyrin repeat domain 29 [Source:HGNC Symbol;Acc:HGNC:27110]
ENSG00000099365	0.890575	0.319049	1.48129	8.24725e-09	3.28399e-07	STX1B	syntaxin 1B [Source:HGNC Symbol;Acc:HGNC:18539]
ENSG00000224995	0.414315	0.148614	1.48008	0.0107447	0.0535905	LINC01526	long intergenic non-protein coding RNA 1526 [Source:HGNC Symbol;Acc:HGNC:51265]
ENSG00000196503	0.0881882	0.031646	1.48004	0.00998045	0.0505935	ARL9	ADP ribosylation factor like GTPase 9 [Source:HGNC Symbol;Acc:HGNC:23592]
ENSG00000261504	0.161322	0.0578643	1.4799	0.00402312	0.0251518	RP11-317P15.4	long intergenic non-protein coding RNA 1686 [Source:HGNC Symbol;Acc:HGNC:27643]
ENSG00000180543	0.277617	0.0995956	1.47923	1.67307e-08	6.16443e-07	TSPYL5	TSPY like 5 [Source:HGNC Symbol;Acc:HGNC:29367]
ENSG00000229245	0.225049	0.0807517	1.47861	0.00924754	0.0478155	RP11-542K23.7	novel transcript
ENSG00000236334	0.060856	0.0218633	1.47742	0.000189041	0.00200952	PPIAL4G	peptidylprolyl isomerase A like 4G [Source:HGNC Symbol;Acc:HGNC:33996]
ENSG00000188643	0.603105	0.216878	1.47608	3.35835e-05	0.000468885	S100A16	S100 calcium binding protein A16 [Source:HGNC Symbol;Acc:HGNC:20441]
ENSG00000264522	1.49923	0.539037	1.47584	1.16932e-11	9.13478e-10	OTUD7B	OTU deubiquitinase 7B [Source:HGNC Symbol;Acc:HGNC:16683]
ENSG00000229915	0.518517	0.186515	1.47581	0.00201807	0.0144714	AC016999.2	novel transcript
ENSG00000239445	2.78498	1.00261	1.47414	9.07716e-12	7.23971e-10	ST3GAL6-AS1	ST3GAL6 antisense RNA 1 [Source:HGNC Symbol;Acc:HGNC:40828]
ENSG00000257629	0.71198	0.256636	1.47349	0.0110264	0.054648	RP11-13A1.2	microtubule-associated protein 1 light chain 3 alpha (MAP1LC3A) pseudogene
ENSG00000234129	0.225444	0.081282	1.47315	0.000326131	0.00316611	RP11-120D5.1	novel transcript
ENSG00000179855	0.041976	0.0151258	1.47148	0.00604707	0.0344131	GIPC3	GIPC PDZ domain containing family member 3 [Source:HGNC Symbol;Acc:HGNC:18183]
ENSG00000250220	0.369492	0.133329	1.471	0.00132416	0.0102126	RP11-692D12.1	novel transcript
ENSG00000104892	0.114011	0.0411954	1.46977	0.00311805	0.0205171	KLC3	kinesin light chain 3 [Source:HGNC Symbol;Acc:HGNC:20717]
ENSG00000185133	0.0812714	0.0293753	1.46953	0.0145471	0.0676065	INPP5J	inositol polyphosphate-5-phosphatase J [Source:HGNC Symbol;Acc:HGNC:8956]
ENSG00000153446	0.0864765	0.0311963	1.46865	0.0225911	0.0945788	C16orf89	chromosome 16 open reading frame 89 [Source:HGNC Symbol;Acc:HGNC:28687]
ENSG00000243976	0.433519	0.157168	1.46546	0.0168506	0.0757223	RN7SL523P	RNA, 7SL, cytoplasmic 523, pseudogene [Source:HGNC Symbol;Acc:HGNC:46539]
ENSG00000158477	0.764942	0.277083	1.46535	6.53345e-08	2.00512e-06	CD1A	CD1a molecule [Source:HGNC Symbol;Acc:HGNC:1634]
ENSG00000196091	0.0358502	0.0129945	1.46521	0.0231579	0.096316	MYBPC1	myosin binding protein C, slow type [Source:HGNC Symbol;Acc:HGNC:7549]
ENSG00000255239	0.388407	0.141012	1.46335	0.00272618	0.0184603	AP002954.6	trehalase pseudogene 1 [Source:HGNC Symbol;Acc:HGNC:51907]
ENSG00000266946	0.110926	0.0402853	1.46144	0.00770472	0.0416228	MRPL37P1	mitochondrial ribosomal protein L37 pseudogene 1 [Source:HGNC Symbol;Acc:HGNC:31003]
ENSG00000248719	1.2057	0.43857	1.45946	2.38853e-05	0.0003529	RP11-377G16.2	putative novel transript
ENSG00000237586	1.61295	0.58784	1.45681	2.8149e-05	0.000404456	RP11-383J24.2	SRY (sex determining region Y)-box 2 (SOX2) pseudogene
ENSG00000086159	1.42346	0.518782	1.4564	6.64867e-07	1.57856e-05	AQP6	aquaporin 6 [Source:HGNC Symbol;Acc:HGNC:639]
ENSG00000184702	0.611556	0.222887	1.45625	2.61124e-05	0.000378871	2005-09-01	septin 5 [Source:HGNC Symbol;Acc:HGNC:9164]
ENSG00000280382	0.302795	0.110527	1.45557	0.0194228	0.0843365	RP11-804H8.7	novel transcript
ENSG00000249767	0.116711	0.0426695	1.45299	0.0154078	0.0707533	ENPP7P10	ectonucleotide pyrophosphatase/phosphodiesterase 7 pseudogene 10 [Source:HGNC Symbol;Acc:HGNC:48693]
ENSG00000218803	0.35269	0.128906	1.45224	0.00391793	0.0246562	GSTM2P1	glutathione S-transferase mu 2 pseudogene 1 [Source:HGNC Symbol;Acc:HGNC:38009]
ENSG00000242522	0.444998	0.162948	1.45037	0.00400411	0.0250683	KLHL6-AS1	KLHL6 antisense RNA 1 [Source:HGNC Symbol;Acc:HGNC:40850]
ENSG00000232640	2.03015	0.743798	1.44905	5.39614e-06	9.73958e-05	RP1-266L20.2	novel transcript
ENSG00000186193	0.144532	0.0529461	1.4489	1.4654e-05	0.000232224	SAPCD2	suppressor APC domain containing 2 [Source:HGNC Symbol;Acc:HGNC:28055]
ENSG00000217644	2.60033	0.952748	1.44883	3.94602e-08	1.29775e-06	RP4-803A2.1	ribosomal protein L18a (RPL18A) pseudogene
ENSG00000213694	10.8496	3.97535	1.4485	1.51594e-20	4.07911e-18	S1PR3	sphingosine-1-phosphate receptor 3 [Source:HGNC Symbol;Acc:HGNC:3167]
ENSG00000236310	2.0508	0.752288	1.4474	1.9255e-07	5.33196e-06	AC005027.3	-
ENSG00000257588	0.722095	0.265109	1.44632	8.59697e-06	0.000145394	RP11-469H8.6	-
ENSG00000260473	0.130443	0.0478849	1.44572	0.00892018	0.0465748	RP11-923I11.4	novel transcript
ENSG00000230918	0.339053	0.124408	1.44562	0.00456108	0.027734	AC008063.2	novel transcript
ENSG00000159784	0.570758	0.209919	1.44327	3.68825e-07	9.33946e-06	FAM131B	family with sequence similarity 131 member B [Source:HGNC Symbol;Acc:HGNC:22202]
ENSG00000145390	9.08367	3.34366	1.44188	1.71218e-16	3.04071e-14	USP53	ubiquitin specific peptidase 53 [Source:HGNC Symbol;Acc:HGNC:29255]
ENSG00000265667	2.98093	1.09921	1.43988	0.0003416	0.00329706	AP003550.1	-
ENSG00000267355	0.898717	0.331722	1.43837	3.03426e-06	5.93463e-05	RPL9P29	ribosomal protein L9 pseudogene 29 [Source:HGNC Symbol;Acc:HGNC:35533]
ENSG00000222335	1.38833	0.512966	1.43793	0.00697544	0.0383606	Y_RNA	-
ENSG00000237972	0.158648	0.0586312	1.43767	0.00173655	0.012818	TUBG1P	tubulin gamma 1 pseudogene [Source:HGNC Symbol;Acc:HGNC:12418]
ENSG00000198010	0.457551	0.16903	1.43694	4.69489e-08	1.50141e-06	DLGAP2	DLG associated protein 2 [Source:HGNC Symbol;Acc:HGNC:2906]
ENSG00000275294	0.264374	0.0977379	1.43642	0.00472811	0.0285089	RP11-428O18.6	long intergenic non-protein coding RNA 2340 [Source:HGNC Symbol;Acc:HGNC:53260]
ENSG00000243398	1.28312	0.475403	1.43312	0.000266417	0.00269646	RN7SL141P	RNA, 7SL, cytoplasmic 141, pseudogene [Source:HGNC Symbol;Acc:HGNC:46157]
ENSG00000085563	0.819143	0.30352	1.43233	1.83316e-06	3.79436e-05	ABCB1	ATP binding cassette subfamily B member 1 [Source:HGNC Symbol;Acc:HGNC:40]
ENSG00000101187	74.0315	27.4342	1.43217	3.00559e-21	8.60923e-19	SLCO4A1	solute carrier organic anion transporter family member 4A1 [Source:HGNC Symbol;Acc:HGNC:10953]
ENSG00000267213	0.0971721	0.0361389	1.42868	0.0228833	0.0954568	AC007773.2	-
ENSG00000235214	2.52276	0.938051	1.42772	3.17462e-06	6.18644e-05	FAM83C-AS1	FAM83C antisense RNA 1 [Source:HGNC Symbol;Acc:HGNC:16113]
ENSG00000260219	4.60262	1.7115	1.42734	1.24319e-14	1.69832e-12	RP11-347C12.10	-
ENSG00000131015	19.4915	7.24934	1.42695	8.64618e-14	1.0319e-11	ULBP2	UL16 binding protein 2 [Source:HGNC Symbol;Acc:HGNC:14894]
ENSG00000245059	0.184835	0.0688765	1.42509	0.0153801	0.0706763	RP11-303E16.7	novel transcript
ENSG00000213967	0.0733136	0.0273138	1.42487	0.0069642	0.0383067	ZNF726	zinc finger protein 726 [Source:HGNC Symbol;Acc:HGNC:32462]
ENSG00000154122	27.5238	10.2641	1.42308	7.59929e-18	1.594e-15	ANKH	ANKH inorganic pyrophosphate transport regulator [Source:HGNC Symbol;Acc:HGNC:15492]
ENSG00000253307	0.694068	0.259545	1.41995	0.000291955	0.00289553	RP11-10J21.4	novel transcript
ENSG00000041515	0.298528	0.111623	1.41929	1.1249e-05	0.000183954	MYO16	myosin XVI [Source:HGNC Symbol;Acc:HGNC:29822]
ENSG00000013588	2.73015	1.02145	1.41853	3.58729e-13	3.76736e-11	GPRC5A	G protein-coupled receptor class C group 5 member A [Source:HGNC Symbol;Acc:HGNC:9836]
ENSG00000177675	2.2236	0.832369	1.41783	3.11738e-09	1.39335e-07	CD163L1	CD163 molecule like 1 [Source:HGNC Symbol;Acc:HGNC:30375]
ENSG00000154447	3.25069	1.21704	1.41744	1.31663e-09	6.2856e-08	SH3RF1	SH3 domain containing ring finger 1 [Source:HGNC Symbol;Acc:HGNC:17650]
ENSG00000243648	0.275873	0.103453	1.41718	0.00818938	0.0437364	RP11-215P8.1	ribosomal protein S10 (RPS10) pseudogene
ENSG00000067533	2.11739	0.793072	1.41682	4.81717e-17	9.23198e-15	RRP15	ribosomal RNA processing 15 homolog [Source:HGNC Symbol;Acc:HGNC:24255]
ENSG00000271119	0.22904	0.0860023	1.41374	0.000249957	0.00254826	CTD-2012J19.3	novel transcript
ENSG00000143627	0.0982001	0.0368895	1.41373	0.0111287	0.0550219	PKLR	pyruvate kinase L/R [Source:HGNC Symbol;Acc:HGNC:9020]
ENSG00000167210	0.389323	0.146217	1.41319	0.000148316	0.0016401	LOXHD1	lipoxygenase homology domains 1 [Source:HGNC Symbol;Acc:HGNC:26521]
ENSG00000243742	2.59744	0.977124	1.41078	8.67698e-14	1.0319e-11	RPLP0P2	ribosomal protein lateral stalk subunit P0 pseudogene 2 [Source:HGNC Symbol;Acc:HGNC:17960]
ENSG00000182118	2.74372	1.0331	1.40925	5.40744e-10	2.87523e-08	FAM89A	family with sequence similarity 89 member A [Source:HGNC Symbol;Acc:HGNC:25057]
ENSG00000260339	0.338548	0.127766	1.40601	2.00373e-06	4.11545e-05	HEXA-AS1	HEXA antisense RNA 1 [Source:HGNC Symbol;Acc:HGNC:25810]
ENSG00000140479	4.90956	1.85515	1.40415	8.14512e-14	9.86263e-12	PCSK6	proprotein convertase subtilisin/kexin type 6 [Source:HGNC Symbol;Acc:HGNC:8569]
ENSG00000102230	0.178672	0.067611	1.40279	0.00110007	0.00876587	PCYT1B	phosphate cytidylyltransferase 1, choline, beta [Source:HGNC Symbol;Acc:HGNC:8755]
ENSG00000279184	0.00183308	0.000692853	1.40252	0.0172246	0.0771171	RP3-323A16.1	-
ENSG00000258791	12.1484	4.60169	1.40063	7.78992e-15	1.08647e-12	LINC00520	long intergenic non-protein coding RNA 520 [Source:HGNC Symbol;Acc:HGNC:19843]
ENSG00000140905	0.59205	0.224245	1.40062	0.000151901	0.0016721	GCSH	glycine cleavage system protein H [Source:HGNC Symbol;Acc:HGNC:4208]
ENSG00000280418	0.0277048	0.0105055	1.39933	0.00417223	0.0258896	AC007326.10	novel transcript
ENSG00000250240	0.20486	0.0777221	1.39887	0.00965864	0.0495087	CTD-2154I11.2	novel transcript
ENSG00000105290	3.49758	1.32805	1.39718	6.22214e-07	1.49866e-05	APLP1	amyloid beta precursor like protein 1 [Source:HGNC Symbol;Acc:HGNC:597]
ENSG00000130477	0.0871464	0.0331065	1.39693	0.00085381	0.00706355	UNC13A	unc-13 homolog A [Source:HGNC Symbol;Acc:HGNC:23150]
ENSG00000242651	0.827407	0.314336	1.39692	0.0092785	0.04794	RN7SL862P	RNA, 7SL, cytoplasmic 862, pseudogene [Source:HGNC Symbol;Acc:HGNC:46878]
ENSG00000255262	1.18077	0.44857	1.3968	0.00277815	0.018736	TCEB2P2	elongin B pseudogene 2 [Source:HGNC Symbol;Acc:HGNC:39720]
ENSG00000265621	1.2999	0.49438	1.39628	0.02068	0.0885114	AC013476.1	-
ENSG00000171346	0.27427	0.104262	1.396	0.000428195	0.00395791	KRT15	keratin 15 [Source:HGNC Symbol;Acc:HGNC:6421]
ENSG00000142675	0.223915	0.085122	1.39595	0.0133418	0.0633757	CNKSR1	connector enhancer of kinase suppressor of Ras 1 [Source:HGNC Symbol;Acc:HGNC:19700]
ENSG00000260443	1.27318	0.48451	1.39586	0.00232115	0.0162291	CTD-3057O21.1	small EDRL-rich factor 1 protein pseudogene
ENSG00000158714	2.96464	1.12818	1.39392	3.13759e-08	1.06883e-06	SLAMF8	SLAM family member 8 [Source:HGNC Symbol;Acc:HGNC:21391]
ENSG00000172819	40.4154	15.3964	1.39232	9.57801e-14	1.12898e-11	RARG	retinoic acid receptor gamma [Source:HGNC Symbol;Acc:HGNC:9866]
ENSG00000273812	13.2869	5.06578	1.39123	1.67699e-13	1.85367e-11	WI2-87327B8.2	novel transcript
ENSG00000221946	1.58355	0.604751	1.38925	3.12233e-07	8.09103e-06	FXYD7	FXYD domain containing ion transport regulator 7 [Source:HGNC Symbol;Acc:HGNC:4034]
ENSG00000197279	0.998142	0.382335	1.38463	3.14666e-07	8.13825e-06	ZNF165	zinc finger protein 165 [Source:HGNC Symbol;Acc:HGNC:12953]
ENSG00000125780	7.87621	3.02063	1.3827	2.16839e-21	6.27867e-19	TGM3	transglutaminase 3 [Source:HGNC Symbol;Acc:HGNC:11779]
ENSG00000213014	0.197725	0.0759959	1.38025	0.009489	0.0487893	VN2R17P	vomeronasal 2 receptor 17, pseudogene [Source:HGNC Symbol;Acc:HGNC:33223]
ENSG00000099937	0.636221	0.244468	1.38001	5.44289e-09	2.27977e-07	SERPIND1	serpin family D member 1 [Source:HGNC Symbol;Acc:HGNC:4838]
ENSG00000271751	0.367012	0.141072	1.38001	0.00360519	0.0230309	RP11-110I1.14	novel transcript
ENSG00000262890	2.7968	1.07513	1.37962	3.3315e-08	1.12481e-06	RP11-424M24.5	novel transcript
ENSG00000220204	0.488196	0.18767	1.3793	0.0199574	0.0861849	RP1-53C18.3	pseudogene similar to part of DnaJ (Hsp40) homolog, subfamily A, member 2 DNAJA2
ENSG00000224382	0.104582	0.0402519	1.37887	0.00883244	0.0462957	LINC00703	long intergenic non-protein coding RNA 703 [Source:HGNC Symbol;Acc:HGNC:44677]
ENSG00000218676	0.111871	0.0430817	1.37827	0.00834806	0.0444235	BRD7P4	bromodomain containing 7 pseudogene 4 [Source:HGNC Symbol;Acc:HGNC:37630]
ENSG00000241475	0.169525	0.0652592	1.37824	0.0156004	0.071381	RP4-781K5.5	novel transcript
ENSG00000115009	875.867	337.185	1.37717	6.62489e-15	9.38726e-13	CCL20	C-C motif chemokine ligand 20 [Source:HGNC Symbol;Acc:HGNC:10619]
ENSG00000235782	20.3289	7.82893	1.37668	5.87235e-09	2.43666e-07	RP3-333A15.1	novel transcript
ENSG00000270975	0.284645	0.110017	1.37341	0.00992895	0.0504572	MAGOH3P	mago homolog 3, pseudogene [Source:HGNC Symbol;Acc:HGNC:20020]
ENSG00000270343	0.170572	0.0659173	1.37276	0.0137435	0.064776	UNGP3	uracil-DNA glycosylase pseudogene 3 [Source:HGNC Symbol;Acc:HGNC:20036]
ENSG00000151006	0.438582	0.169502	1.37194	8.03714e-08	2.4165e-06	PRSS53	serine protease 53 [Source:HGNC Symbol;Acc:HGNC:34407]
ENSG00000140451	0.184127	0.0712206	1.37158	0.0052538	0.0309432	PIF1	PIF1 5'-to-3' DNA helicase [Source:HGNC Symbol;Acc:HGNC:26220]
ENSG00000178821	0.313163	0.121073	1.37157	0.0184155	0.0811129	TMEM52	transmembrane protein 52 [Source:HGNC Symbol;Acc:HGNC:27916]
ENSG00000259630	2.04014	0.790213	1.36892	3.06122e-06	5.98166e-05	CTD-2262B20.1	fatty acid binding protein 5 (psoriasis-associated) (FABP5) pseudogene
ENSG00000272768	5.88104	2.27842	1.36813	3.23209e-13	3.44398e-11	RP4-673M15.1	novel transcript, antisense to PURB
ENSG00000240270	1.17068	0.454167	1.36676	2.72425e-05	0.000393807	RPL12P37	ribosomal protein L12 pseudogene 37 [Source:HGNC Symbol;Acc:HGNC:35565]
ENSG00000257384	1.25775	0.48822	1.36565	0.000879753	0.00723772	RP11-644F5.12	inositol polyphosphate-1-phosphatase (INPP1) pseudogene
ENSG00000116329	0.0319819	0.0124163	1.36523	0.00476508	0.0286798	OPRD1	opioid receptor delta 1 [Source:HGNC Symbol;Acc:HGNC:8153]
ENSG00000236397	1.09096	0.423802	1.36455	2.41624e-08	8.57072e-07	DDX11L2	DEAD/H-box helicase 11 like 2 [Source:HGNC Symbol;Acc:HGNC:37103]
ENSG00000227107	0.506689	0.196953	1.36331	3.27041e-05	0.000458288	AC096574.5	novel transcript
ENSG00000229986	0.370463	0.144259	1.36215	0.0136033	0.0642855	AP001042.1	novel transcript
ENSG00000250316	0.14927	0.0581117	1.36202	0.000962237	0.0078078	RP11-618M23.1	ATPase, Ca++ transporting, plasma membrane 2 (ATP2B2) pseudogene
ENSG00000133169	2.80565	1.0923	1.3611	1.33568e-07	3.83203e-06	BEX1	brain expressed X-linked 1 [Source:HGNC Symbol;Acc:HGNC:1036]
ENSG00000220785	0.395975	0.154476	1.35855	0.000531132	0.00474793	MTMR9LP	myotubularin related protein 9-like, pseudogene [Source:HGNC Symbol;Acc:HGNC:27920]
ENSG00000233806	15.573	6.07404	1.3584	4.74317e-08	1.51503e-06	LINC01237	long intergenic non-protein coding RNA 1237 [Source:HGNC Symbol;Acc:HGNC:49793]
ENSG00000175946	0.154287	0.0602582	1.35717	0.00748888	0.0406306	KLHL38	kelch like family member 38 [Source:HGNC Symbol;Acc:HGNC:34435]
ENSG00000136689	2715.01	1061.76	1.35451	3.88216e-27	1.84673e-24	IL1RN	interleukin 1 receptor antagonist [Source:HGNC Symbol;Acc:HGNC:6000]
ENSG00000278464	5.49819	2.15141	1.35391	1.48114e-08	5.51064e-07	RP11-96A15.1	novel transcript
ENSG00000169258	0.2074	0.0811928	1.3531	4.22532e-07	1.05589e-05	GPRIN1	G protein regulated inducer of neurite outgrowth 1 [Source:HGNC Symbol;Acc:HGNC:24835]
ENSG00000110887	0.162078	0.0634938	1.35306	0.0098724	0.050285	DAO	D-amino acid oxidase [Source:HGNC Symbol;Acc:HGNC:2671]
ENSG00000167419	0.134997	0.0529021	1.35262	0.00291806	0.0194579	LPO	lactoperoxidase [Source:HGNC Symbol;Acc:HGNC:6678]
ENSG00000125538	19031.3	7453.58	1.35237	1.59857e-19	3.83642e-17	IL1B	interleukin 1 beta [Source:HGNC Symbol;Acc:HGNC:5992]
ENSG00000188573	0.920166	0.360751	1.35117	1.18484e-05	0.000192339	FBLL1	fibrillarin like 1 [Source:HGNC Symbol;Acc:HGNC:35458]
ENSG00000278607	37.9431	14.8863	1.3499	2.06494e-13	2.24522e-11	RP11-405M12.3	novel transcript
ENSG00000230368	0.129743	0.0509641	1.34909	0.0211768	0.09003	FAM41C	family with sequence similarity 41 member C [Source:HGNC Symbol;Acc:HGNC:27635]
ENSG00000263812	0.131775	0.051848	1.34586	0.0103032	0.051884	LINC00908	long intergenic non-protein coding RNA 908 [Source:HGNC Symbol;Acc:HGNC:27599]
ENSG00000198156	0.106679	0.0420179	1.34546	0.0229809	0.0957142	NPIPB6	nuclear pore complex interacting protein family member B6 [Source:HGNC Symbol;Acc:HGNC:37454]
ENSG00000267195	12.4316	4.89649	1.34456	1.14569e-07	3.33916e-06	MIR212	microRNA 212 [Source:HGNC Symbol;Acc:HGNC:31589]
ENSG00000151746	1.59009	0.626708	1.34334	1.12167e-09	5.44268e-08	BICD1	BICD cargo adaptor 1 [Source:HGNC Symbol;Acc:HGNC:1049]
ENSG00000212297	1.94233	0.766009	1.34304	0.00130577	0.0100912	RNU6-821P	RNA, U6 small nuclear 821, pseudogene [Source:HGNC Symbol;Acc:HGNC:47784]
ENSG00000240106	0.538467	0.212891	1.34022	0.02114	0.0899023	RN7SL146P	RNA, 7SL, cytoplasmic 146, pseudogene [Source:HGNC Symbol;Acc:HGNC:46162]
ENSG00000095794	56.5114	22.3754	1.33665	1.92847e-24	6.94223e-22	CREM	cAMP responsive element modulator [Source:HGNC Symbol;Acc:HGNC:2352]
ENSG00000235888	1.12637	0.446136	1.33632	7.89255e-07	1.83785e-05	AF064858.8	novel transcript
ENSG00000134222	0.350033	0.138786	1.33525	0.000270334	0.00272781	PSRC1	proline and serine rich coiled-coil 1 [Source:HGNC Symbol;Acc:HGNC:24472]
ENSG00000262003	0.151469	0.0599729	1.33467	0.0167699	0.0754237	RP11-676J12.7	-
ENSG00000273328	0.467781	0.185674	1.33374	0.000192447	0.00204166	RP11-141M3.6	novel transcript
ENSG00000258083	0.626234	0.248535	1.33373	9.17693e-05	0.0010997	OR9A4	olfactory receptor family 9 subfamily A member 4 [Source:HGNC Symbol;Acc:HGNC:15095]
ENSG00000249948	2.95402	1.17252	1.33314	4.23218e-07	1.05662e-05	GBA3	glucosylceramidase beta 3 (gene/pseudogene) [Source:HGNC Symbol;Acc:HGNC:19069]
ENSG00000235109	4.31555	1.71414	1.33211	1.17383e-09	5.65457e-08	ZSCAN31	zinc finger and SCAN domain containing 31 [Source:HGNC Symbol;Acc:HGNC:14097]
ENSG00000236182	1.62573	0.646014	1.33182	1.74334e-07	4.87311e-06	RP11-297K7.1	enolase-phosphatase 1 (ENOPH1) pseudogene
ENSG00000223660	0.833171	0.331279	1.33102	0.000430117	0.00397291	AC012314.20	novel transcript
ENSG00000168993	1.13397	0.450895	1.33086	1.82005e-06	3.7724e-05	CPLX1	complexin 1 [Source:HGNC Symbol;Acc:HGNC:2309]
ENSG00000248848	0.186001	0.0740382	1.32855	0.00971383	0.0497055	PPBPP2	pro-platelet basic protein pseudogene 2 [Source:HGNC Symbol;Acc:HGNC:16981]
ENSG00000256116	0.356529	0.142544	1.3245	0.00453355	0.0276124	RP11-783K16.14	novel transcript
ENSG00000233695	0.933175	0.372666	1.32442	8.33066e-06	0.000141261	GAS6-AS1	GAS6 antisense RNA 1 [Source:HGNC Symbol;Acc:HGNC:39826]
ENSG00000237989	0.299382	0.119685	1.32338	4.079e-05	0.000553826	AP001046.5	long intergenic non-protein coding RNA 1679 [Source:HGNC Symbol;Acc:HGNC:52469]
ENSG00000188290	121.512	48.5891	1.3224	1.34016e-16	2.47919e-14	HES4	hes family bHLH transcription factor 4 [Source:HGNC Symbol;Acc:HGNC:24149]
ENSG00000156345	4.42523	1.76997	1.32211	1.81047e-12	1.65736e-10	CDK20	cyclin dependent kinase 20 [Source:HGNC Symbol;Acc:HGNC:21420]
ENSG00000236120	0.975596	0.3903	1.32201	0.000466735	0.00426092	RP11-733O18.1	novel transcript
ENSG00000164761	0.283527	0.113493	1.32142	0.00057122	0.00503865	TNFRSF11B	TNF receptor superfamily member 11b [Source:HGNC Symbol;Acc:HGNC:11909]
ENSG00000040608	0.374179	0.149831	1.32058	2.13185e-05	0.000320307	RTN4R	reticulon 4 receptor [Source:HGNC Symbol;Acc:HGNC:18601]
ENSG00000016391	0.112608	0.0452024	1.31753	0.00889191	0.0464819	CHDH	choline dehydrogenase [Source:HGNC Symbol;Acc:HGNC:24288]
ENSG00000235475	0.357764	0.143669	1.31683	0.00397171	0.0249123	LINC01372	-
ENSG00000007350	18.7285	7.52737	1.31507	7.10272e-13	6.95623e-11	TKTL1	transketolase like 1 [Source:HGNC Symbol;Acc:HGNC:11835]
ENSG00000262503	0.186063	0.0748075	1.31448	0.0230532	0.0959798	RP11-530N7.2	Spi-C transcription factor (Spi-1/PU.1 related) (SPIC) pseudogene
ENSG00000157551	4.00631	1.61314	1.31251	8.63615e-11	5.58394e-09	KCNJ15	potassium voltage-gated channel subfamily J member 15 [Source:HGNC Symbol;Acc:HGNC:6261]
ENSG00000233850	0.680756	0.274353	1.31129	0.00075042	0.00634013	AC103563.8	novel transcript
ENSG00000140030	0.931336	0.375455	1.31076	1.64261e-11	1.22914e-09	GPR65	G protein-coupled receptor 65 [Source:HGNC Symbol;Acc:HGNC:4517]
ENSG00000230638	0.837604	0.338423	1.30782	5.35509e-06	9.68461e-05	RP11-486B10.4	novel pseudogene
ENSG00000244063	0.528676	0.213914	1.30622	0.00488135	0.0291753	AC024704.2	novel transcript
ENSG00000149548	0.454572	0.18384	1.30619	1.02317e-07	3.02142e-06	CCDC15	coiled-coil domain containing 15 [Source:HGNC Symbol;Acc:HGNC:25798]
ENSG00000173641	0.344913	0.139649	1.30455	1.3768e-06	2.977e-05	HSPB7	heat shock protein family B (small) member 7 [Source:HGNC Symbol;Acc:HGNC:5249]
ENSG00000238222	0.399141	0.161663	1.30422	8.24956e-05	0.00100715	MKRN4P	makorin ring finger protein 4, pseudogene [Source:HGNC Symbol;Acc:HGNC:7115]
ENSG00000174370	0.20464	0.0828956	1.30352	0.00105656	0.00848781	C11orf45	chromosome 11 open reading frame 45 [Source:HGNC Symbol;Acc:HGNC:28584]
ENSG00000169946	0.0902798	0.0366646	1.30143	0.00342786	0.0221335	ZFPM2	zinc finger protein, FOG family member 2 [Source:HGNC Symbol;Acc:HGNC:16700]
ENSG00000122483	9.07927	3.6846	1.30112	1.56787e-15	2.47138e-13	CCDC18	coiled-coil domain containing 18 [Source:HGNC Symbol;Acc:HGNC:30370]
ENSG00000179965	0.245243	0.0996779	1.299	0.000547825	0.00486938	ZNF771	zinc finger protein 771 [Source:HGNC Symbol;Acc:HGNC:29653]
ENSG00000162852	15.976	6.49294	1.29899	3.24368e-17	6.35357e-15	CNST	consortin, connexin sorting protein [Source:HGNC Symbol;Acc:HGNC:26486]
ENSG00000272512	21.3636	8.68801	1.29808	1.16257e-11	9.10871e-10	RP11-54O7.17	novel transcript
ENSG00000230649	0.430172	0.174992	1.29772	0.00258877	0.017719	AC024084.1	novel transcript
ENSG00000235151	11.1591	4.54006	1.29752	2.69428e-12	2.38449e-10	AC114730.2	novel transcript
ENSG00000145832	0.176866	0.0720554	1.29613	0.00531401	0.0312012	SLC25A48	solute carrier family 25 member 48 [Source:HGNC Symbol;Acc:HGNC:30451]
ENSG00000102760	459.935	187.364	1.29559	1.87793e-20	4.95309e-18	RGCC	regulator of cell cycle [Source:HGNC Symbol;Acc:HGNC:20369]
ENSG00000244300	0.876548	0.357155	1.29554	0.000288481	0.00287392	GATA2-AS1	GATA2 antisense RNA 1 [Source:HGNC Symbol;Acc:HGNC:51108]
ENSG00000255201	0.37641	0.153489	1.29551	0.0133515	0.0633992	RP11-350N15.4	novel transcript
ENSG00000206557	0.135489	0.0552757	1.29367	4.28376e-05	0.000575598	TRIM71	tripartite motif containing 71 [Source:HGNC Symbol;Acc:HGNC:32669]
ENSG00000147180	0.0769523	0.0314137	1.29348	0.00204389	0.0146147	ZNF711	zinc finger protein 711 [Source:HGNC Symbol;Acc:HGNC:13128]
ENSG00000239353	0.49527	0.202302	1.29276	0.00214138	0.0151716	RP11-492E3.51	-
ENSG00000134531	835.825	341.3	1.29216	3.61115e-15	5.25668e-13	EMP1	epithelial membrane protein 1 [Source:HGNC Symbol;Acc:HGNC:3333]
ENSG00000187550	0.283876	0.115996	1.29208	0.00707648	0.0388041	SBK2	SH3 domain binding kinase family member 2 [Source:HGNC Symbol;Acc:HGNC:34416]
ENSG00000258234	0.182555	0.0744742	1.29187	0.0168218	0.0756442	RP11-370I10.2	novel transcript
ENSG00000240877	0.502619	0.205006	1.29173	0.0216145	0.0914385	RN7SL521P	RNA, 7SL, cytoplasmic 521, pseudogene [Source:HGNC Symbol;Acc:HGNC:46537]
ENSG00000241962	0.109484	0.0447354	1.29148	0.0115312	0.0565706	RP11-111H13.1	novel protein, C2orf15-MRPL30-novel lincRNA readthrough
ENSG00000222112	0.881734	0.360277	1.29147	0.000546366	0.00486127	RN7SKP16	RNA, 7SK small nuclear pseudogene 16 [Source:HGNC Symbol;Acc:HGNC:45740]
ENSG00000276085	1612.91	659.025	1.29126	2.96443e-20	7.59321e-18	CCL3L3	C-C motif chemokine ligand 3 like 1 [Source:HGNC Symbol;Acc:HGNC:10628]
ENSG00000241933	0.0626753	0.0256724	1.28885	0.00353255	0.0226646	RP11-755B10.3	DENND6A divergent transcript [Source:HGNC Symbol;Acc:HGNC:51592]
ENSG00000257605	6.20513	2.54087	1.28828	3.08538e-09	1.38137e-07	RP11-680A11.5	novel transcript, antisense to PFDN5 and C12orf10
ENSG00000261173	0.29877	0.122536	1.28684	0.012453	0.0599451	RP11-169E6.1	novel transcript, antisense to DNAJA2
ENSG00000143217	0.245876	0.100838	1.28625	0.00126414	0.00982648	PVRL4	nectin cell adhesion molecule 4 [Source:HGNC Symbol;Acc:HGNC:19688]
ENSG00000159200	11.1926	4.59362	1.28486	1.48153e-13	1.66525e-11	RCAN1	regulator of calcineurin 1 [Source:HGNC Symbol;Acc:HGNC:3040]
ENSG00000166535	1.40534	0.577158	1.2842	5.05402e-07	1.23291e-05	A2ML1	alpha-2-macroglobulin like 1 [Source:HGNC Symbol;Acc:HGNC:23336]
ENSG00000182224	0.276674	0.113697	1.28408	0.000420034	0.00390143	CYB5D1	cytochrome b5 domain containing 1 [Source:HGNC Symbol;Acc:HGNC:26516]
ENSG00000169439	29.0801	11.9416	1.28405	9.24997e-17	1.74759e-14	SDC2	syndecan 2 [Source:HGNC Symbol;Acc:HGNC:10659]
ENSG00000119630	0.513354	0.210959	1.28365	0.00018954	0.00201402	PGF	placental growth factor [Source:HGNC Symbol;Acc:HGNC:8893]
ENSG00000255920	1.05891	0.435244	1.28351	2.55736e-05	0.000372271	CCND2-AS2	CCND2 antisense RNA 1 [Source:HGNC Symbol;Acc:HGNC:49398]
ENSG00000276900	12.7292	5.2298	1.28334	1.59768e-10	9.82922e-09	RP11-467L13.7	novel transcript, antisense to AMN1
ENSG00000251876	1.48329	0.610049	1.28315	0.0133928	0.0635502	AL035106.1	-
ENSG00000232310	0.291113	0.119795	1.28282	0.00803214	0.0430953	RP11-557H15.4	-
ENSG00000090659	2.35289	0.96756	1.28212	9.02411e-09	3.55612e-07	CD209	CD209 molecule [Source:HGNC Symbol;Acc:HGNC:1641]
ENSG00000238120	0.228267	0.0940139	1.28194	0.0193935	0.084264	LINC01589	long intergenic non-protein coding RNA 1589 [Source:HGNC Symbol;Acc:HGNC:51520]
ENSG00000280159	0.0866927	0.0356424	1.28134	0.00487829	0.0291636	CTD-2591A1.1	tec
ENSG00000232082	0.500839	0.206273	1.28055	0.00083673	0.00694381	RPS6KA2-IT1	RPS6KA2 intronic transcript 1 [Source:HGNC Symbol;Acc:HGNC:41378]
ENSG00000246082	1.33212	0.548642	1.28013	4.96702e-09	2.10695e-07	NUDT16P1	nudix hydrolase 16 pseudogene 1 [Source:HGNC Symbol;Acc:HGNC:27189]
ENSG00000177398	0.676042	0.278786	1.27822	6.10965e-05	0.000777988	UMODL1	uromodulin like 1 [Source:HGNC Symbol;Acc:HGNC:12560]
ENSG00000274414	0.643936	0.265772	1.27696	5.3888e-06	9.73897e-05	RP5-965G21.4	novel transcript
ENSG00000115590	5.12343	2.11454	1.2768	1.33723e-11	1.03253e-09	IL1R2	interleukin 1 receptor type 2 [Source:HGNC Symbol;Acc:HGNC:5994]
ENSG00000235192	0.334433	0.138283	1.27502	0.0166616	0.0751139	AC009495.2	novel transcript
ENSG00000106366	34.1385	14.1073	1.27496	2.69309e-11	1.9442e-09	SERPINE1	serpin family E member 1 [Source:HGNC Symbol;Acc:HGNC:8583]
ENSG00000126001	4.10564	1.69758	1.27422	2.06686e-10	1.24504e-08	CEP250	centrosomal protein 250 [Source:HGNC Symbol;Acc:HGNC:1859]
ENSG00000178531	0.466647	0.193006	1.27402	0.00048242	0.00438515	CTXN1	cortexin 1 [Source:HGNC Symbol;Acc:HGNC:31108]
ENSG00000223722	13.4707	5.58071	1.27135	1.78642e-08	6.51898e-07	RP11-467L13.5	interferon induced transmembrane protein 3 (1-8U) (IFITM3) pseudogene
ENSG00000174460	0.0708514	0.0293906	1.27067	0.0228927	0.0954661	ZCCHC12	zinc finger CCHC-type containing 12 [Source:HGNC Symbol;Acc:HGNC:27273]
ENSG00000075035	0.192787	0.0800046	1.26999	0.00583638	0.0334932	WSCD2	WSC domain containing 2 [Source:HGNC Symbol;Acc:HGNC:29117]
ENSG00000236069	0.371166	0.154066	1.26777	0.000776361	0.00652825	RP5-1011O1.3	novel transcript
ENSG00000143341	0.0501222	0.0208326	1.26751	0.0145896	0.0677566	HMCN1	hemicentin 1 [Source:HGNC Symbol;Acc:HGNC:19194]
ENSG00000250326	0.917978	0.381549	1.26714	0.000881126	0.00724678	RP11-284M14.1	-
ENSG00000127124	17.3408	7.20609	1.26689	3.61588e-17	7.0309e-15	HIVEP3	human immunodeficiency virus type I enhancer binding protein 3 [Source:HGNC Symbol;Acc:HGNC:13561]
ENSG00000163697	2.03312	0.84565	1.2657	3.41211e-08	1.14767e-06	APBB2	amyloid beta precursor protein binding family B member 2 [Source:HGNC Symbol;Acc:HGNC:582]
ENSG00000104341	1.70223	0.709066	1.26353	4.41208e-09	1.89127e-07	LAPTM4B	lysosomal protein transmembrane 4 beta [Source:HGNC Symbol;Acc:HGNC:13646]
ENSG00000135541	2.21085	0.92232	1.26141	5.42025e-07	1.31503e-05	AHI1	Abelson helper integration site 1 [Source:HGNC Symbol;Acc:HGNC:21575]
ENSG00000273008	2.44053	1.01824	1.26125	4.21712e-10	2.32588e-08	RP11-351D16.3	novel transcript
ENSG00000250762	2.15099	0.897984	1.2605	0.000412676	0.0038438	RP1-313L4.4	chromosome 14 open reading frame 24 (C14orf24) pseudogene
ENSG00000237483	1.10773	0.463098	1.25892	0.000941986	0.00767857	RP11-423E7.1	ribosomal protein S27a pseudogene 8 [Source:HGNC Symbol;Acc:HGNC:36361]
ENSG00000235912	1.89454	0.792797	1.25775	0.000452902	0.004156	RP1-159A19.3	novel pseudogene
ENSG00000181773	0.414829	0.173836	1.25488	0.000181618	0.00194537	GPR3	G protein-coupled receptor 3 [Source:HGNC Symbol;Acc:HGNC:4484]
ENSG00000166183	0.621014	0.260413	1.25405	0.000119377	0.00136626	ASPG	asparaginase [Source:HGNC Symbol;Acc:HGNC:20123]
ENSG00000260273	1.62662	0.68213	1.254	9.92134e-05	0.00117621	RP11-425D10.10	novel transcript, antisense to CD164
ENSG00000130158	2.13004	0.893582	1.2534	3.90201e-10	2.17459e-08	DOCK6	dedicator of cytokinesis 6 [Source:HGNC Symbol;Acc:HGNC:19189]
ENSG00000258303	1.77534	0.745528	1.25196	1.6182e-06	3.41308e-05	RP11-887P2.6	novel transcript
ENSG00000141750	0.115063	0.048405	1.24996	0.000646261	0.00558953	STAC2	SH3 and cysteine rich domain 2 [Source:HGNC Symbol;Acc:HGNC:23990]
ENSG00000197362	1.28951	0.543176	1.24749	1.24098e-08	4.74297e-07	ZNF786	zinc finger protein 786 [Source:HGNC Symbol;Acc:HGNC:21806]
ENSG00000272009	0.745315	0.314061	1.24736	0.00380099	0.024058	RP1-313I6.12	-
ENSG00000261055	1.86575	0.785972	1.24728	2.34427e-05	0.000347518	RP11-195M16.3	novel transcript
ENSG00000180152	0.880009	0.371153	1.24621	0.000583364	0.00513218	AC079753.4	X-linked inhibitor of apoptosis pseudogene 3 [Source:HGNC Symbol;Acc:HGNC:52377]
ENSG00000106236	0.166219	0.0700821	1.24621	0.0088337	0.0462957	NPTX2	neuronal pentraxin 2 [Source:HGNC Symbol;Acc:HGNC:7953]
ENSG00000164211	56.362	23.7625	1.24605	1.09708e-15	1.77122e-13	STARD4	StAR related lipid transfer domain containing 4 [Source:HGNC Symbol;Acc:HGNC:18058]
ENSG00000197635	2.48966	1.04984	1.24587	1.22454e-09	5.86698e-08	DPP4	dipeptidyl peptidase 4 [Source:HGNC Symbol;Acc:HGNC:3009]
ENSG00000260976	0.152575	0.0643941	1.24556	0.0138714	0.0652058	GS1-120K12.4	long intergenic non-protein coding RNA 1633 [Source:HGNC Symbol;Acc:HGNC:52420]
ENSG00000144644	0.0664316	0.0280269	1.24516	0.0121945	0.0589456	GADL1	glutamate decarboxylase like 1 [Source:HGNC Symbol;Acc:HGNC:27949]
ENSG00000264739	1.07816	0.45517	1.24429	2.14804e-08	7.68637e-07	RP11-138I1.2	novel transcript
ENSG00000250771	46.9217	19.8099	1.24404	8.78921e-27	4.10764e-24	RP11-153M7.3	-
ENSG00000141524	27.5141	11.6227	1.24325	1.05698e-14	1.45891e-12	TMC6	transmembrane channel like 6 [Source:HGNC Symbol;Acc:HGNC:18021]
ENSG00000136840	20.169	8.52183	1.24294	5.70738e-15	8.21831e-13	ST6GALNAC4	ST6 N-acetylgalactosaminide alpha-2,6-sialyltransferase 4 [Source:HGNC Symbol;Acc:HGNC:17846]
ENSG00000197632	2563.62	1084.72	1.24087	5.02314e-18	1.0879e-15	SERPINB2	serpin family B member 2 [Source:HGNC Symbol;Acc:HGNC:8584]
ENSG00000260366	0.703675	0.299135	1.23587	0.00856633	0.0452595	CTD-2639E6.4	novel transcript, overlapping NUCB1
ENSG00000262468	0.939097	0.3989	1.23567	6.24896e-06	0.000110462	LINC01569	long intergenic non-protein coding RNA 1569 [Source:HGNC Symbol;Acc:HGNC:51380]
ENSG00000255561	0.100097	0.0425395	1.23469	0.00273559	0.0185146	FDXACB1	ferredoxin-fold anticodon binding domain containing 1 [Source:HGNC Symbol;Acc:HGNC:25110]
ENSG00000164056	0.382899	0.162908	1.23366	5.7212e-05	0.0007352	SPRY1	sprouty RTK signaling antagonist 1 [Source:HGNC Symbol;Acc:HGNC:11269]
ENSG00000255535	0.793969	0.337855	1.23319	0.000299791	0.00295783	RP11-679I18.4	similar to ribosomal protein L10 (RPL10) pseudogene
ENSG00000133134	3.74934	1.5963	1.23206	9.87683e-07	2.2222e-05	BEX2	brain expressed X-linked 2 [Source:HGNC Symbol;Acc:HGNC:30933]
ENSG00000276600	22.4907	9.57485	1.23202	1.61435e-16	2.88622e-14	RAB7B	RAB7B, member RAS oncogene family [Source:HGNC Symbol;Acc:HGNC:30513]
ENSG00000213626	22.5201	9.60237	1.2298	2.01238e-16	3.52684e-14	LBH	limb bud and heart development [Source:HGNC Symbol;Acc:HGNC:29532]
ENSG00000279794	0.643058	0.274484	1.22893	0.00195546	0.0141092	CTD-2621I17.3	TEC
ENSG00000162512	3.70289	1.58116	1.22772	6.0339e-08	1.87116e-06	SDC3	syndecan 3 [Source:HGNC Symbol;Acc:HGNC:10660]
ENSG00000176641	0.773407	0.330354	1.22736	7.95201e-09	3.19026e-07	RNF152	ring finger protein 152 [Source:HGNC Symbol;Acc:HGNC:26811]
ENSG00000228403	1.40464	0.600462	1.22733	0.00177075	0.0130201	RP11-563N6.6	novel transcript
ENSG00000171970	0.635483	0.271537	1.2268	3.0628e-06	5.98166e-05	ZNF57	zinc finger protein 57 [Source:HGNC Symbol;Acc:HGNC:13125]
ENSG00000242616	0.97289	0.416215	1.22475	2.87656e-06	5.67199e-05	GNG10	G protein subunit gamma 10 [Source:HGNC Symbol;Acc:HGNC:4402]
ENSG00000233069	0.603396	0.25846	1.22467	0.0236899	0.0978259	RP5-930J4.2	novel transcript
ENSG00000197588	0.214463	0.0918353	1.22309	0.00680739	0.0375994	KLKP1	kallikrein pseudogene 1 [Source:HGNC Symbol;Acc:HGNC:21260]
ENSG00000237649	0.641306	0.274924	1.22253	2.31198e-07	6.22636e-06	KIFC1	kinesin family member C1 [Source:HGNC Symbol;Acc:HGNC:6389]
ENSG00000163734	378.451	162.229	1.22208	4.01111e-14	5.06408e-12	CXCL3	C-X-C motif chemokine ligand 3 [Source:HGNC Symbol;Acc:HGNC:4604]
ENSG00000059804	490.254	210.193	1.22182	7.21466e-16	1.19374e-13	SLC2A3	solute carrier family 2 member 3 [Source:HGNC Symbol;Acc:HGNC:11007]
ENSG00000196639	6.10204	2.61702	1.22141	1.07451e-12	1.01864e-10	HRH1	histamine receptor H1 [Source:HGNC Symbol;Acc:HGNC:5182]
ENSG00000232748	0.378287	0.162303	1.22115	9.93727e-07	2.23392e-05	RP11-196G11.6	novel transcript, antisense to ZNF668
ENSG00000179388	36.6765	15.7353	1.22086	9.87282e-18	2.02309e-15	EGR3	early growth response 3 [Source:HGNC Symbol;Acc:HGNC:3240]
ENSG00000237940	37.5101	16.1132	1.21906	3.01373e-06	5.90654e-05	AC093642.3	long intergenic non-protein coding RNA 1238 [Source:HGNC Symbol;Acc:HGNC:49795]
ENSG00000272138	2.02601	0.871269	1.21779	5.47393e-05	0.000709274	LINC01607	long intergenic non-protein coding RNA 1607 [Source:HGNC Symbol;Acc:HGNC:51660]
ENSG00000155530	0.156546	0.0675159	1.21425	0.0182643	0.0805935	LRGUK	leucine rich repeats and guanylate kinase domain containing [Source:HGNC Symbol;Acc:HGNC:21964]
ENSG00000173930	0.200562	0.0864894	1.21411	1.03199e-05	0.000170965	SLCO4C1	solute carrier organic anion transporter family member 4C1 [Source:HGNC Symbol;Acc:HGNC:23612]
ENSG00000251093	0.200047	0.0862975	1.21333	0.02319	0.0964041	RP11-414H23.3	novel transcript
ENSG00000205293	0.254733	0.109928	1.21281	3.94489e-05	0.000537809	LINC01602	long intergenic non-protein coding RNA 1602 [Source:HGNC Symbol;Acc:HGNC:51634]
ENSG00000050438	7.65375	3.30456	1.21175	6.03947e-09	2.49435e-07	SLC4A8	solute carrier family 4 member 8 [Source:HGNC Symbol;Acc:HGNC:11034]
ENSG00000256083	0.883525	0.381703	1.2114	0.000481087	0.00437694	RP11-366L20.3	novel transcript, antisense to HMGA2
ENSG00000140682	0.236098	0.102248	1.20785	0.0028119	0.0188823	TGFB1I1	transforming growth factor beta 1 induced transcript 1 [Source:HGNC Symbol;Acc:HGNC:11767]
ENSG00000270605	0.0833269	0.0361203	1.20763	0.0189099	0.0827977	RP5-1092A3.4	novel transcript
ENSG00000232692	1.42851	0.618646	1.20762	4.33371e-05	0.000581012	AP001596.6	novel transcript
ENSG00000183250	2.7143	1.17589	1.20702	1.71314e-07	4.80383e-06	LINC01547	long intergenic non-protein coding RNA 1547 [Source:HGNC Symbol;Acc:HGNC:15707]
ENSG00000161940	0.421536	0.182647	1.20626	0.00123154	0.00962366	BCL6B	B cell CLL/lymphoma 6B [Source:HGNC Symbol;Acc:HGNC:1002]
ENSG00000168904	7.58842	3.29274	1.20459	7.77209e-12	6.21744e-10	LRRC28	leucine rich repeat containing 28 [Source:HGNC Symbol;Acc:HGNC:28355]
ENSG00000130751	0.437072	0.18972	1.2038	0.000169706	0.00183698	NPAS1	neuronal PAS domain protein 1 [Source:HGNC Symbol;Acc:HGNC:7894]
ENSG00000158296	0.426634	0.185357	1.20315	2.08671e-05	0.000314233	SLC13A3	solute carrier family 13 member 3 [Source:HGNC Symbol;Acc:HGNC:14430]
ENSG00000205710	3.23037	1.40487	1.2014	7.21337e-11	4.76816e-09	C17orf107	chromosome 17 open reading frame 107 [Source:HGNC Symbol;Acc:HGNC:37238]
ENSG00000219891	1.08271	0.471519	1.19955	0.000777672	0.00653514	ZSCAN12P1	zinc finger and SCAN domain containing 12 pseudogene 1 [Source:HGNC Symbol;Acc:HGNC:13850]
ENSG00000229947	25.931	11.3059	1.19775	4.23388e-10	2.3303e-08	RP13-766D20.1	-
ENSG00000215477	0.425556	0.185745	1.19632	0.00514344	0.030421	RCN1P1	reticulocalbin 1 pseudogene 1 [Source:HGNC Symbol;Acc:HGNC:39205]
ENSG00000270339	1.03836	0.453444	1.19566	1.59835e-06	3.38194e-05	AC243756.1	peptidylprolyl isomerase A like 4H [Source:HGNC Symbol;Acc:HGNC:53889]
ENSG00000232725	2.80618	1.2255	1.19553	9.26011e-07	2.10478e-05	U52111.14	novel transcript
ENSG00000237294	0.290399	0.126918	1.19493	0.00269369	0.0183008	EIF4BP9	eukaryotic translation initiation factor 4B pseudogene 9 [Source:HGNC Symbol;Acc:HGNC:37942]
ENSG00000260253	0.299983	0.130966	1.19457	0.00602054	0.0343061	RP4-676L2.1	novel transcript, overlapping to DUSP4
ENSG00000101542	0.303579	0.132715	1.19391	0.00237723	0.0165561	CDH20	cadherin 20 [Source:HGNC Symbol;Acc:HGNC:1760]
ENSG00000254064	0.498666	0.218265	1.19293	0.00700948	0.038508	CTD-2530N21.4	-
ENSG00000169429	39801.3	17425.5	1.19162	2.00349e-14	2.65528e-12	CXCL8	C-X-C motif chemokine ligand 8 [Source:HGNC Symbol;Acc:HGNC:6025]
ENSG00000261777	0.167832	0.0734916	1.19128	0.0116516	0.0570167	RP11-529K1.2	-
ENSG00000161835	19.0567	8.35447	1.18972	4.5348e-10	2.47303e-08	GRASP	general receptor for phosphoinositides 1 associated scaffold protein [Source:HGNC Symbol;Acc:HGNC:18707]
ENSG00000166068	8.897	3.90275	1.18885	1.37283e-13	1.55621e-11	SPRED1	sprouty related EVH1 domain containing 1 [Source:HGNC Symbol;Acc:HGNC:20249]
ENSG00000265100	0.505145	0.221667	1.18874	0.00146149	0.0111014	RP11-147L13.2	novel transcript, antisense to AMZ2
ENSG00000254615	0.671913	0.295124	1.18783	3.91196e-06	7.38215e-05	RP11-395G23.3	novel transcript
ENSG00000134686	33.0189	14.5019	1.18707	1.1571e-13	1.34017e-11	PHC2	polyhomeotic homolog 2 [Source:HGNC Symbol;Acc:HGNC:3183]
ENSG00000271519	0.0903992	0.0397331	1.18699	0.000155323	0.00170274	RP11-307A17.2	CDC42 binding protein kinase beta (DMPK-like) (CDC42BPB) pseudogene
ENSG00000168811	0.849926	0.373754	1.18548	0.000236319	0.002425	IL12A	interleukin 12A [Source:HGNC Symbol;Acc:HGNC:5969]
ENSG00000090006	19.4534	8.55402	1.1854	3.65625e-12	3.1726e-10	LTBP4	latent transforming growth factor beta binding protein 4 [Source:HGNC Symbol;Acc:HGNC:6717]
ENSG00000196933	0.412449	0.181691	1.18498	0.0183403	0.0808752	RPS26P11	ribosomal protein S26 pseudogene 11 [Source:HGNC Symbol;Acc:HGNC:31817]
ENSG00000260563	3.4909	1.53638	1.18423	3.5391e-08	1.18143e-06	RP13-516M14.1	novel transcript
ENSG00000165272	1.61183	0.710466	1.18204	7.44827e-08	2.25471e-06	AQP3	aquaporin 3 (Gill blood group) [Source:HGNC Symbol;Acc:HGNC:636]
ENSG00000259768	2.08328	0.918438	1.18168	6.56523e-10	3.41381e-08	RP5-991G20.1	novel transcript, antisense to ZFHX3
ENSG00000260729	0.0715615	0.0315881	1.17997	0.00863996	0.0455131	RP11-106M3.2	novel transcript
ENSG00000176124	0.242969	0.107375	1.17811	0.0097521	0.0498247	DLEU1	deleted in lymphocytic leukemia 1 [Source:HGNC Symbol;Acc:HGNC:13747]
ENSG00000257329	0.826645	0.366315	1.17501	0.00456563	0.027749	RP11-290L1.5	novel transcript
ENSG00000213062	0.290352	0.128529	1.17501	0.0141542	0.0662776	RP1-206D15.6	novel transcript
ENSG00000101680	0.150466	0.0666874	1.17467	0.000246146	0.00251133	LAMA1	laminin subunit alpha 1 [Source:HGNC Symbol;Acc:HGNC:6481]
ENSG00000224312	0.851081	0.377484	1.17406	0.0103123	0.0519203	MCCD1P2	mitochondrial coiled-coil domain 1 pseudogene 2 [Source:HGNC Symbol;Acc:HGNC:33462]
ENSG00000123358	41.2996	18.3088	1.1736	4.35734e-08	1.40868e-06	NR4A1	nuclear receptor subfamily 4 group A member 1 [Source:HGNC Symbol;Acc:HGNC:7980]
ENSG00000267302	0.166045	0.0735003	1.17354	0.0056276	0.0325758	RP11-178C3.2	RNFT1 divergent transcript [Source:HGNC Symbol;Acc:HGNC:51346]
ENSG00000167395	25.5153	11.3274	1.17156	2.23552e-13	2.41102e-11	ZNF646	zinc finger protein 646 [Source:HGNC Symbol;Acc:HGNC:29004]
ENSG00000157224	1.853	0.82461	1.16827	9.64817e-09	3.75757e-07	CLDN12	claudin 12 [Source:HGNC Symbol;Acc:HGNC:2034]
ENSG00000228280	0.653782	0.291376	1.16665	0.0047304	0.0285162	RP11-367B6.2	novel transcript, sense intronic to C10orf11
ENSG00000137094	33.1707	14.7975	1.16457	1.90375e-15	2.93144e-13	DNAJB5	DnaJ heat shock protein family (Hsp40) member B5 [Source:HGNC Symbol;Acc:HGNC:14887]
ENSG00000271918	0.371616	0.165817	1.16393	0.000240225	0.0024594	CTD-2287O16.5	novel transcript, antisense to COMMD10
ENSG00000230417	17.7843	7.94176	1.1631	2.20234e-09	1.00287e-07	LINC00856	long intergenic non-protein coding RNA 595 [Source:HGNC Symbol;Acc:HGNC:31430]
ENSG00000185345	0.0935518	0.0417892	1.16142	0.0140115	0.0657366	PARK2	parkin RBR E3 ubiquitin protein ligase [Source:HGNC Symbol;Acc:HGNC:8607]
ENSG00000236081	0.477286	0.21356	1.16113	0.0201791	0.0869255	ELFN1-AS1	ELFN1 antisense RNA 1 [Source:HGNC Symbol;Acc:HGNC:39071]
ENSG00000254223	0.252861	0.113147	1.16093	0.0239896	0.0988482	RP11-419K12.1	-
ENSG00000184319	3.07169	1.37531	1.15954	2.25623e-08	8.04009e-07	RPL23AP82	ribosomal protein L23a pseudogene 82 [Source:HGNC Symbol;Acc:HGNC:33730]
ENSG00000142178	2.3291	1.04319	1.15882	2.48414e-08	8.78819e-07	SIK1	salt inducible kinase 1 [Source:HGNC Symbol;Acc:HGNC:11142]
ENSG00000137204	0.099868	0.0447697	1.15814	0.0229485	0.0956243	SLC22A7	solute carrier family 22 member 7 [Source:HGNC Symbol;Acc:HGNC:10971]
ENSG00000259353	3.58287	1.60804	1.15613	2.18172e-06	4.43318e-05	RP11-30K9.5	novel transcript, antisense to FAM63B
ENSG00000214517	5.19868	2.33309	1.15597	5.9158e-09	2.45087e-07	PPME1	protein phosphatase methylesterase 1 [Source:HGNC Symbol;Acc:HGNC:30178]
ENSG00000171044	0.529812	0.237897	1.15555	2.44575e-06	4.91715e-05	XKR6	XK related 6 [Source:HGNC Symbol;Acc:HGNC:27806]
ENSG00000228264	2.57749	1.1572	1.15549	0.000252952	0.00257682	PSMD8P1	proteasome 26S subunit, non-ATPase, 8 pseudogene 1 [Source:HGNC Symbol;Acc:HGNC:34013]
ENSG00000232530	0.251542	0.113032	1.15518	0.0218908	0.0923582	RP1-102K2.6	LIF antisense RNA 1 [Source:HGNC Symbol;Acc:HGNC:53473]
ENSG00000250588	0.392085	0.176222	1.15441	0.000270984	0.00273188	IQCJ-SCHIP1	-
ENSG00000272255	0.47007	0.211323	1.15375	0.0112464	0.0554596	CTD-3224K15.3	novel transcript
ENSG00000223969	98.7855	44.4133	1.15332	2.16973e-09	9.91416e-08	AC002456.2	novel transcript
ENSG00000196979	0.0543265	0.0244387	1.15295	0.020271	0.0872372	RP11-88G17.6	GPR107 adjacent cis regulating lncRNA [Source:HGNC Symbol;Acc:HGNC:53957]
ENSG00000197847	0.892383	0.401911	1.151	2.90162e-06	5.70982e-05	SLC22A20	solute carrier family 22 member 20, pseudogene [Source:HGNC Symbol;Acc:HGNC:29867]
ENSG00000165606	1.78274	0.80428	1.14851	2.71769e-06	5.40272e-05	DRGX	dorsal root ganglia homeobox [Source:HGNC Symbol;Acc:HGNC:21536]
ENSG00000261273	0.704824	0.318355	1.14782	0.00404147	0.0252369	LA16c-444G7.1	novel transcript
ENSG00000131196	27.8766	12.5848	1.14738	1.15416e-14	1.58483e-12	NFATC1	nuclear factor of activated T cells 1 [Source:HGNC Symbol;Acc:HGNC:7775]
ENSG00000254837	0.965424	0.436583	1.14515	9.00178e-05	0.00108261	AP001372.2	uncharacterized LOC100287896 [Source:NCBI gene;Acc:100287896]
ENSG00000100453	2.47757	1.12218	1.14286	7.01097e-05	0.000872393	GZMB	granzyme B [Source:HGNC Symbol;Acc:HGNC:4709]
ENSG00000101255	13.7131	6.21815	1.14104	2.90608e-11	2.0644e-09	TRIB3	tribbles pseudokinase 3 [Source:HGNC Symbol;Acc:HGNC:16228]
ENSG00000105205	0.390126	0.177018	1.13956	0.0167492	0.0754008	CLC	Charcot-Leyden crystal galectin [Source:HGNC Symbol;Acc:HGNC:2014]
ENSG00000276058	2.68434	1.2188	1.13933	5.51479e-05	0.000713148	STMN1P1	stathmin 1 pseudogene 1 [Source:HGNC Symbol;Acc:HGNC:44062]
ENSG00000239483	1.74253	0.791412	1.1391	0.00194611	0.0140685	RPS15AP16	ribosomal protein S15a pseudogene 16 [Source:HGNC Symbol;Acc:HGNC:36764]
ENSG00000012061	51.7158	23.4853	1.13886	7.40306e-13	7.22381e-11	ERCC1	ERCC excision repair 1, endonuclease non-catalytic subunit [Source:HGNC Symbol;Acc:HGNC:3433]
ENSG00000273129	4.51213	2.04943	1.13875	1.79686e-06	3.73305e-05	PACERR	PTGS2 antisense NFKB1 complex-mediated expression regulator RNA [Source:HGNC Symbol;Acc:HGNC:50552]
ENSG00000149257	6.38726	2.90473	1.13692	2.07048e-10	1.24504e-08	SERPINH1	serpin family H member 1 [Source:HGNC Symbol;Acc:HGNC:1546]
ENSG00000104722	0.101009	0.0460305	1.1345	0.0176785	0.0787387	NEFM	neurofilament medium [Source:HGNC Symbol;Acc:HGNC:7734]
ENSG00000118432	0.201117	0.0917131	1.13324	0.00016363	0.00177916	CNR1	cannabinoid receptor 1 [Source:HGNC Symbol;Acc:HGNC:2159]
ENSG00000111907	0.776076	0.354302	1.13151	4.78858e-06	8.81751e-05	TPD52L1	TPD52 like 1 [Source:HGNC Symbol;Acc:HGNC:12006]
ENSG00000258620	1.12235	0.512702	1.13022	0.00547284	0.0318251	RP11-362L22.1	novel transcript, intronic to WDR25
ENSG00000264408	11.7372	5.36663	1.12954	2.79412e-05	0.000402121	MIR4470	microRNA 4470 [Source:HGNC Symbol;Acc:HGNC:41833]
ENSG00000228044	1.41301	0.646314	1.12906	4.17749e-05	0.000564894	RP4-781K5.4	-
ENSG00000149021	4.40568	2.01612	1.12806	0.000215714	0.00224732	SCGB1A1	secretoglobin family 1A member 1 [Source:HGNC Symbol;Acc:HGNC:12523]
ENSG00000128923	1.77405	0.812383	1.12691	1.56279e-11	1.177e-09	FAM63B	MINDY lysine 48 deubiquitinase 2 [Source:HGNC Symbol;Acc:HGNC:26954]
ENSG00000157077	0.430008	0.197143	1.12512	1.20323e-05	0.00019485	ZFYVE9	zinc finger FYVE-type containing 9 [Source:HGNC Symbol;Acc:HGNC:6775]
ENSG00000148357	0.0560818	0.0257288	1.12471	0.00759362	0.0410817	HMCN2	hemicentin 2 [Source:HGNC Symbol;Acc:HGNC:21293]
ENSG00000231971	1.92766	0.884248	1.12452	1.47339e-06	3.15511e-05	RP11-557H15.3	novel transcript
ENSG00000160460	0.460133	0.211079	1.12447	6.97895e-07	1.64379e-05	SPTBN4	spectrin beta, non-erythrocytic 4 [Source:HGNC Symbol;Acc:HGNC:14896]
ENSG00000177106	0.808422	0.371329	1.12299	0.000109291	0.00127024	EPS8L2	EPS8 like 2 [Source:HGNC Symbol;Acc:HGNC:21296]
ENSG00000229962	0.185254	0.085075	1.12255	0.0103858	0.0521829	AP000221.1	novel transcript
ENSG00000275202	6.78106	3.11815	1.12096	1.23227e-13	1.40886e-11	RP11-156K23.3	novel transcript, antisense to FNDC3A
ENSG00000091831	0.388378	0.178681	1.1206	0.000629375	0.00547012	ESR1	estrogen receptor 1 [Source:HGNC Symbol;Acc:HGNC:3467]
ENSG00000258602	6.69369	3.08344	1.11837	7.58578e-07	1.76951e-05	RP11-7F17.7	long intergenic non-protein coding RNA 1629 [Source:HGNC Symbol;Acc:HGNC:52260]
ENSG00000198795	0.285638	0.131753	1.11767	0.000299375	0.00295591	ZNF521	zinc finger protein 521 [Source:HGNC Symbol;Acc:HGNC:24605]
ENSG00000167524	4.5531	2.09998	1.11665	6.0918e-05	0.000776085	SGK494	uncharacterized serine/threonine-protein kinase SgK494 [Source:NCBI gene;Acc:124923]
ENSG00000147614	7.34275	3.38858	1.11571	1.41764e-08	5.304e-07	ATP6V0D2	ATPase H+ transporting V0 subunit d2 [Source:HGNC Symbol;Acc:HGNC:18266]
ENSG00000226938	0.648117	0.299604	1.11468	0.010386	0.0521829	RP11-117D22.1	novel transcript
ENSG00000213434	1.73291	0.800788	1.11417	5.39071e-05	0.000700162	VTI1BP2	vesicle transport through interaction with t-SNAREs 1B pseudogene 2 [Source:HGNC Symbol;Acc:HGNC:43728]
ENSG00000280138	1.97934	0.914911	1.11334	1.47001e-07	4.18371e-06	RP11-463O12.5	novel transcript
ENSG00000259151	0.22947	0.106139	1.11274	0.00724912	0.039523	CAP2P1	cyclase associated actin cytoskeleton regulatory protein 2 pseudogene 1 [Source:HGNC Symbol;Acc:HGNC:20142]
ENSG00000179148	0.290838	0.134617	1.1119	0.000946466	0.00770801	ALOXE3	arachidonate lipoxygenase 3 [Source:HGNC Symbol;Acc:HGNC:13743]
ENSG00000011422	2544.39	1177.65	1.11141	1.14399e-13	1.33077e-11	PLAUR	plasminogen activator, urokinase receptor [Source:HGNC Symbol;Acc:HGNC:9053]
ENSG00000226298	0.355646	0.164658	1.11119	0.00418768	0.0259673	RAD23BLP	RAD23 homolog B pseudogene 3 [Source:HGNC Symbol;Acc:HGNC:9814]
ENSG00000213453	0.459117	0.212526	1.11092	0.00705719	0.0387302	FTH1P3	ferritin heavy chain 1 pseudogene 3 [Source:HGNC Symbol;Acc:HGNC:3990]
ENSG00000164038	8.56625	3.9668	1.11073	3.88594e-08	1.28434e-06	SLC9B2	solute carrier family 9 member B2 [Source:HGNC Symbol;Acc:HGNC:25143]
ENSG00000203837	0.315602	0.146238	1.11059	0.000487488	0.00442008	PNLIPRP3	pancreatic lipase related protein 3 [Source:HGNC Symbol;Acc:HGNC:23492]
ENSG00000229390	0.833022	0.385979	1.11013	9.14026e-05	0.00109728	MICD	MHC class I polypeptide-related sequence D (pseudogene) [Source:HGNC Symbol;Acc:HGNC:7093]
ENSG00000141519	0.128666	0.0595878	1.10998	0.0162934	0.0738666	CCDC40	coiled-coil domain containing 40 [Source:HGNC Symbol;Acc:HGNC:26090]
ENSG00000237721	2.39197	1.10879	1.10954	4.03691e-05	0.00054895	AF064858.11	novel transcript
ENSG00000185621	3.51937	1.63172	1.10904	1.42229e-08	5.3065e-07	LMLN	leishmanolysin like peptidase [Source:HGNC Symbol;Acc:HGNC:15991]
ENSG00000188785	12.8131	5.94224	1.10863	4.10114e-10	2.27132e-08	ZNF548	zinc finger protein 548 [Source:HGNC Symbol;Acc:HGNC:26561]
ENSG00000155366	72.2746	33.5194	1.1085	6.9859e-12	5.69106e-10	RHOC	ras homolog family member C [Source:HGNC Symbol;Acc:HGNC:669]
ENSG00000139637	26.8709	12.4628	1.10845	3.81173e-13	3.95099e-11	C12orf10	chromosome 12 open reading frame 10 [Source:HGNC Symbol;Acc:HGNC:17590]
ENSG00000237214	0.234534	0.10864	1.10842	0.023367	0.0968829	RP11-12M9.3	ribosomal protein S9 (RPS9) pseudogene
ENSG00000147443	43.8963	20.3764	1.10722	1.64988e-09	7.73787e-08	DOK2	docking protein 2 [Source:HGNC Symbol;Acc:HGNC:2991]
ENSG00000185127	21.3029	9.88965	1.10707	5.70068e-12	4.73086e-10	C6orf120	chromosome 6 open reading frame 120 [Source:HGNC Symbol;Acc:HGNC:21247]
ENSG00000164188	1.73045	0.803547	1.10699	2.12277e-07	5.78445e-06	RANBP3L	RAN binding protein 3 like [Source:HGNC Symbol;Acc:HGNC:26353]
ENSG00000278829	0.917343	0.426042	1.10682	1.52221e-05	0.000239799	RP11-358B23.7	novel transcript, sense intronic to STAT5B
ENSG00000122224	5.74091	2.66591	1.10669	1.14029e-09	5.52295e-08	LY9	lymphocyte antigen 9 [Source:HGNC Symbol;Acc:HGNC:6730]
ENSG00000260911	3.09736	1.4395	1.10578	0.000523472	0.00468889	RP11-196G11.2	novel transcript
ENSG00000260488	0.351818	0.163653	1.10569	0.0112171	0.0553561	RP11-166B2.7	novel transcript, antisense to RUNDC2A
ENSG00000274021	2.31066	1.07389	1.10561	1.20715e-08	4.63361e-07	RP11-823E8.3	novel transcript, antisense to DUSP6
ENSG00000177432	0.778761	0.362217	1.10431	3.25535e-06	6.30685e-05	NAP1L5	nucleosome assembly protein 1 like 5 [Source:HGNC Symbol;Acc:HGNC:19968]
ENSG00000223584	1.06306	0.494747	1.1037	0.000473438	0.00431619	TVP23CP1	TVP23C pseudogene 1 [Source:HGNC Symbol;Acc:HGNC:44646]
ENSG00000267405	0.291384	0.135641	1.10312	0.017838	0.0792504	CTC-296K1.4	novel transcript
ENSG00000279631	2.2785	1.06116	1.10254	2.59461e-07	6.87055e-06	RP11-573G6.4	TEC
ENSG00000184208	1.71229	0.797587	1.10237	1.16737e-09	5.63362e-08	C22orf46	chromosome 22 open reading frame 46 [Source:HGNC Symbol;Acc:HGNC:26294]
ENSG00000272843	0.411383	0.191842	1.10188	0.0102789	0.0517909	RP11-313P13.5	novel transcript, antisense to POM121
ENSG00000221164	1.41252	0.658631	1.10188	0.0204272	0.0877344	SNORA11	small nucleolar RNA, H/ACA box 11F [Source:HGNC Symbol;Acc:HGNC:52189]
ENSG00000167397	2.02239	0.942397	1.10172	1.99912e-06	4.10915e-05	VKORC1	vitamin K epoxide reductase complex subunit 1 [Source:HGNC Symbol;Acc:HGNC:23663]
ENSG00000261817	1.50928	0.703466	1.10151	0.000636982	0.00552182	RP11-502H18.2	novel transcript
ENSG00000171408	0.164723	0.0768616	1.10039	0.00124388	0.00969733	PDE7B	phosphodiesterase 7B [Source:HGNC Symbol;Acc:HGNC:8792]
ENSG00000165943	43.7501	20.4081	1.10015	5.39651e-10	2.87515e-08	MOAP1	modulator of apoptosis 1 [Source:HGNC Symbol;Acc:HGNC:16658]
ENSG00000183307	1.05589	0.492845	1.09929	4.17281e-05	0.000564548	CECR6	transmembrane protein 121B [Source:HGNC Symbol;Acc:HGNC:1844]
ENSG00000272374	0.101146	0.0472647	1.09858	0.0039825	0.0249682	RP3-329A5.8	novel transcript, antisense to SCUBE3
ENSG00000073737	34.3793	16.0601	1.09807	2.43789e-10	1.44662e-08	DHRS9	dehydrogenase/reductase 9 [Source:HGNC Symbol;Acc:HGNC:16888]
ENSG00000226984	1.64384	0.767803	1.09776	8.74929e-05	0.00105798	RP4-591B8.2	ribosomal protein L26 (RPL26) pseudogene
ENSG00000272240	0.963092	0.45018	1.09743	5.57582e-05	0.00071991	RP5-855D21.1	novel transcript, antisense to ZNF596
ENSG00000154227	0.24464	0.114359	1.0973	0.00592428	0.0338881	CERS3	ceramide synthase 3 [Source:HGNC Symbol;Acc:HGNC:23752]
ENSG00000204099	47.2786	22.109	1.09657	8.44247e-14	1.01764e-11	NEU4	neuraminidase 4 [Source:HGNC Symbol;Acc:HGNC:21328]
ENSG00000262708	0.648995	0.303567	1.09607	0.00201903	0.0144714	RP11-411G7.2	BCL2-associated athanogene (BAG1) pseudogene
ENSG00000187098	26.3753	12.3575	1.09381	8.16313e-11	5.34294e-09	MITF	melanocyte inducing transcription factor [Source:HGNC Symbol;Acc:HGNC:7105]
ENSG00000172005	1.08709	0.509838	1.09244	2.45772e-06	4.9375e-05	MAL	mal, T cell differentiation protein [Source:HGNC Symbol;Acc:HGNC:6817]
ENSG00000260269	0.229451	0.107709	1.09074	0.0178525	0.0792622	CTD-2323K18.1	novel transcript
ENSG00000166317	0.565813	0.265897	1.08999	2.58088e-08	9.03443e-07	SYNPO2L	synaptopodin 2 like [Source:HGNC Symbol;Acc:HGNC:23532]
ENSG00000167105	1.20083	0.564397	1.08961	0.00108418	0.00866789	TMEM92	transmembrane protein 92 [Source:HGNC Symbol;Acc:HGNC:26579]
ENSG00000145194	1.48952	0.700394	1.08888	3.97431e-10	2.20566e-08	ECE2	endothelin converting enzyme 2 [Source:HGNC Symbol;Acc:HGNC:13275]
ENSG00000227136	9.20081	4.32788	1.08816	6.06088e-06	0.000107494	LINC00595	-
ENSG00000123975	34.5292	16.2513	1.08731	1.5757e-16	2.83615e-14	CKS2	CDC28 protein kinase regulatory subunit 2 [Source:HGNC Symbol;Acc:HGNC:2000]
ENSG00000279130	4.46888	2.10357	1.08727	5.14944e-08	1.63305e-06	RP11-278J6.4	TEC
ENSG00000149506	0.292721	0.13788	1.087	0.0161266	0.07326	ZP1	zona pellucida glycoprotein 1 [Source:HGNC Symbol;Acc:HGNC:13187]
ENSG00000224875	0.526802	0.248138	1.08692	0.0209024	0.0891482	AC083949.1	-
ENSG00000279719	6.41907	3.02329	1.08641	4.3485e-07	1.08059e-05	RP11-81A1.7	novel transcript
ENSG00000183963	13.8084	6.50667	1.0856	1.12231e-11	8.8453e-10	SMTN	smoothelin [Source:HGNC Symbol;Acc:HGNC:11126]
ENSG00000151715	0.517373	0.243938	1.08453	0.000634163	0.00550276	TMEM45B	transmembrane protein 45B [Source:HGNC Symbol;Acc:HGNC:25194]
ENSG00000088826	22.7868	10.7475	1.08422	1.23115e-12	1.15889e-10	SMOX	spermine oxidase [Source:HGNC Symbol;Acc:HGNC:15862]
ENSG00000144959	8.74406	4.12431	1.08417	2.04109e-09	9.42335e-08	NCEH1	neutral cholesterol ester hydrolase 1 [Source:HGNC Symbol;Acc:HGNC:29260]
ENSG00000167378	32.984	15.5627	1.08368	2.94369e-14	3.80664e-12	IRGQ	immunity related GTPase Q [Source:HGNC Symbol;Acc:HGNC:24868]
ENSG00000246363	1.75143	0.826518	1.08353	7.6178e-08	2.3008e-06	RP11-13A1.1	long intergenic non-protein coding RNA 2458 [Source:HGNC Symbol;Acc:HGNC:53394]
ENSG00000110092	21.8582	10.3163	1.08328	1.20942e-10	7.67089e-09	CCND1	cyclin D1 [Source:HGNC Symbol;Acc:HGNC:1582]
ENSG00000226251	1.68136	0.794176	1.08257	0.000554623	0.00492159	RP11-15I11.3	long intergenic non-protein coding RNA 2608 [Source:HGNC Symbol;Acc:HGNC:54052]
ENSG00000230322	0.587708	0.277748	1.08216	0.0187989	0.0824201	RP3-323N1.2	novel transcript
ENSG00000100522	7.15875	3.38208	1.08183	3.36753e-12	2.94123e-10	GNPNAT1	glucosamine-phosphate N-acetyltransferase 1 [Source:HGNC Symbol;Acc:HGNC:19980]
ENSG00000101335	0.463393	0.219315	1.07949	0.0013688	0.0104925	MYL9	myosin light chain 9 [Source:HGNC Symbol;Acc:HGNC:15754]
ENSG00000250739	2.31898	1.09764	1.07939	2.89342e-07	7.56407e-06	LINC01262	long intergenic non-protein coding RNA 1262 [Source:HGNC Symbol;Acc:HGNC:50275]
ENSG00000278911	0.170221	0.0805705	1.07932	0.000154764	0.00170011	RP11-405M12.2	novel transcript
ENSG00000148841	37.1588	17.5889	1.07904	2.02444e-15	3.08166e-13	ITPRIP	inositol 1,4,5-trisphosphate receptor interacting protein [Source:HGNC Symbol;Acc:HGNC:29370]
ENSG00000213337	0.119814	0.0567709	1.07817	0.00297313	0.019746	ANKRD39	ankyrin repeat domain 39 [Source:HGNC Symbol;Acc:HGNC:28640]
ENSG00000176946	43.6679	20.694	1.07738	6.8715e-09	2.77769e-07	THAP4	THAP domain containing 4 [Source:HGNC Symbol;Acc:HGNC:23187]
ENSG00000139174	0.0669627	0.031744	1.07736	0.0209783	0.0894145	PRICKLE1	prickle planar cell polarity protein 1 [Source:HGNC Symbol;Acc:HGNC:17019]
ENSG00000158485	0.63305	0.300231	1.07667	8.21429e-05	0.00100376	CD1B	CD1b molecule [Source:HGNC Symbol;Acc:HGNC:1635]
ENSG00000257156	4.20112	1.99385	1.07532	2.8799e-08	9.96335e-07	RP11-13A1.3	novel transcript
ENSG00000122877	350.17	166.261	1.07461	3.65319e-11	2.52773e-09	EGR2	early growth response 2 [Source:HGNC Symbol;Acc:HGNC:3239]
ENSG00000119771	0.559436	0.265717	1.07436	0.000267215	0.00270146	KLHL29	kelch like family member 29 [Source:HGNC Symbol;Acc:HGNC:29404]
ENSG00000196917	0.184731	0.0879157	1.07185	0.000637559	0.00552503	HCAR1	hydroxycarboxylic acid receptor 1 [Source:HGNC Symbol;Acc:HGNC:4532]
ENSG00000227359	3.72673	1.77409	1.07112	6.96621e-06	0.00012144	AC017074.2	novel transcript
ENSG00000142945	0.332135	0.158254	1.07055	0.00178076	0.0130791	KIF2C	kinesin family member 2C [Source:HGNC Symbol;Acc:HGNC:6393]
ENSG00000255775	0.888164	0.423174	1.07018	0.000271303	0.00273242	RP3-454B23.1	novel transcript
ENSG00000228857	3.209	1.52894	1.06989	3.63105e-06	6.93387e-05	AC104653.1	novel transcript
ENSG00000155850	17.016	8.11101	1.06894	3.80602e-10	2.12555e-08	SLC26A2	solute carrier family 26 member 2 [Source:HGNC Symbol;Acc:HGNC:10994]
ENSG00000149743	11.3636	5.41787	1.06873	4.96383e-08	1.58172e-06	TRPT1	tRNA phosphotransferase 1 [Source:HGNC Symbol;Acc:HGNC:20316]
ENSG00000213118	0.882418	0.420877	1.06843	0.000522791	0.00468437	CHCHD2P4	coiled-coil-helix-coiled-coil-helix domain containing 2 pseudogene 4 [Source:HGNC Symbol;Acc:HGNC:39588]
ENSG00000126882	2.98221	1.42284	1.06767	1.37837e-09	6.52194e-08	FAM78A	family with sequence similarity 78 member A [Source:HGNC Symbol;Acc:HGNC:25465]
ENSG00000189410	1.08591	0.518552	1.06669	0.000174552	0.00188179	SH2D5	SH2 domain containing 5 [Source:HGNC Symbol;Acc:HGNC:28819]
ENSG00000198018	38.1537	18.2235	1.06603	2.09773e-14	2.7664e-12	ENTPD7	ectonucleoside triphosphate diphosphohydrolase 7 [Source:HGNC Symbol;Acc:HGNC:19745]
ENSG00000226032	3.41564	1.63431	1.0641	3.37473e-06	6.50502e-05	RP1-111C20.3	novel transcript
ENSG00000100427	3.46677	1.65899	1.0634	3.41922e-07	8.76111e-06	MLC1	megalencephalic leukoencephalopathy with subcortical cysts 1 [Source:HGNC Symbol;Acc:HGNC:17082]
ENSG00000262662	0.516657	0.247403	1.06305	0.015833	0.0722589	CTD-2561B21.3	novel transcript, antisense to RPTOR
ENSG00000178445	1.06278	0.509249	1.06188	9.93163e-05	0.00117691	GLDC	glycine decarboxylase [Source:HGNC Symbol;Acc:HGNC:4313]
ENSG00000228013	23.9473	11.473	1.06165	1.46936e-09	6.9156e-08	RP11-350G8.5	IL6R antisense RNA 1 [Source:HGNC Symbol;Acc:HGNC:53716]
ENSG00000165805	1.53107	0.734498	1.06004	4.96879e-06	9.06599e-05	C12orf50	chromosome 12 open reading frame 50 [Source:HGNC Symbol;Acc:HGNC:26665]
ENSG00000105289	0.29568	0.14201	1.0587	0.0087739	0.0460638	TJP3	tight junction protein 3 [Source:HGNC Symbol;Acc:HGNC:11829]
ENSG00000255176	0.923991	0.443727	1.0585	0.000814346	0.00678979	AP002954.3	novel transcript
ENSG00000255446	12.1581	5.84991	1.05557	1.07197e-08	4.12663e-07	CTD-2531D15.4	novel transcript
ENSG00000230844	35.0907	16.8831	1.05552	1.14512e-07	3.33916e-06	ZNF674-AS1	ZNF674 antisense RNA 1 (head to head) [Source:HGNC Symbol;Acc:HGNC:44266]
ENSG00000198515	0.158383	0.076263	1.05465	0.00777359	0.0419215	CNGA1	cyclic nucleotide gated channel alpha 1 [Source:HGNC Symbol;Acc:HGNC:2148]
ENSG00000230790	0.858149	0.413259	1.05452	0.00581139	0.0334074	AC012456.4	novel transcript
ENSG00000261308	0.494341	0.238129	1.05401	8.28963e-05	0.00101158	FIGNL2	fidgetin like 2 [Source:HGNC Symbol;Acc:HGNC:13287]
ENSG00000144136	61.6359	29.7021	1.05322	6.82325e-11	4.52151e-09	SLC20A1	solute carrier family 20 member 1 [Source:HGNC Symbol;Acc:HGNC:10946]
ENSG00000251393	2.60044	1.25469	1.05165	0.000217439	0.00226441	RP1-240K6.3	novel transcript, antisense to NUMB and HEATR4
ENSG00000154277	1.13668	0.548665	1.05119	0.000161389	0.00175867	UCHL1	ubiquitin C-terminal hydrolase L1 [Source:HGNC Symbol;Acc:HGNC:12513]
ENSG00000139722	56.2351	27.145	1.05079	3.70304e-13	3.85333e-11	VPS37B	VPS37B, ESCRT-I subunit [Source:HGNC Symbol;Acc:HGNC:25754]
ENSG00000139193	0.394719	0.190726	1.05051	0.00111011	0.00882751	CD27	CD27 molecule [Source:HGNC Symbol;Acc:HGNC:11922]
ENSG00000166592	105.52	50.9462	1.05048	1.05288e-12	1.0017e-10	RRAD	RRAD, Ras related glycolysis inhibitor and calcium channel regulator [Source:HGNC Symbol;Acc:HGNC:10446]
ENSG00000261334	0.872499	0.421379	1.05022	3.35835e-05	0.000468885	RP11-65J3.14	novel transcript
ENSG00000165983	1.37229	0.662918	1.0499	1.00887e-09	4.96769e-08	PTER	phosphotriesterase related [Source:HGNC Symbol;Acc:HGNC:9590]
ENSG00000200169	9.56637	4.62304	1.04955	0.000344882	0.00332512	RNU5D-1	RNA, U5D small nuclear 1 [Source:HGNC Symbol;Acc:HGNC:10214]
ENSG00000141577	1.98475	0.959033	1.04942	1.72877e-07	4.83748e-06	CEP131	centrosomal protein 131 [Source:HGNC Symbol;Acc:HGNC:29511]
ENSG00000226856	0.400135	0.193537	1.04936	0.0161444	0.0733261	AC093901.1	testis associated oncogenic lncRNA [Source:HGNC Symbol;Acc:HGNC:53788]
ENSG00000166578	0.15976	0.0772022	1.04923	0.0029644	0.0196978	IQCD	IQ motif containing D [Source:HGNC Symbol;Acc:HGNC:25168]
ENSG00000258921	0.69461	0.335914	1.04885	0.0143757	0.0669968	RP11-644F5.16	novel transcript, antisense to ITGA7
ENSG00000207151	2.2767	1.10202	1.04771	0.01836	0.0809069	Y_RNA	-
ENSG00000264608	1.37157	0.664703	1.04616	0.000273054	0.00274589	RP11-192H23.8	novel transcript, sense intronic to novel protein
ENSG00000276213	0.865889	0.419677	1.04428	0.0197618	0.0854738	Metazoa_SRP	-
ENSG00000257258	0.910742	0.442296	1.04286	0.00222764	0.0156783	RP11-946L16.1	novel transcript
ENSG00000123892	5.38034	2.61256	1.04233	1.41391e-07	4.037e-06	RAB38	RAB38, member RAS oncogene family [Source:HGNC Symbol;Acc:HGNC:9776]
ENSG00000164850	0.684834	0.332635	1.04219	0.000378189	0.00357001	GPER1	G protein-coupled estrogen receptor 1 [Source:HGNC Symbol;Acc:HGNC:4485]
ENSG00000254704	0.0987527	0.0479698	1.04192	0.0187037	0.0820702	RP11-1036E20.7	macrophage expressed 1 (MPEG1) pseudogene
ENSG00000151690	6.81537	3.31265	1.04083	1.62428e-10	9.96989e-09	MFSD6	major facilitator superfamily domain containing 6 [Source:HGNC Symbol;Acc:HGNC:24711]
ENSG00000155918	0.272508	0.13247	1.04083	0.00742776	0.0403401	RAET1L	retinoic acid early transcript 1L [Source:HGNC Symbol;Acc:HGNC:16798]
ENSG00000253280	0.691108	0.336391	1.04027	0.0193652	0.0842221	RP11-618M23.4	novel transcript
ENSG00000273002	4.44152	2.16049	1.03978	1.06626e-08	4.11092e-07	RP11-336K24.12	uncharacterized LOC107985209 [Source:NCBI gene;Acc:107985209]
ENSG00000154217	18.1043	8.81296	1.03865	2.74502e-11	1.97101e-09	PITPNC1	phosphatidylinositol transfer protein cytoplasmic 1 [Source:HGNC Symbol;Acc:HGNC:21045]
ENSG00000159761	0.386466	0.188285	1.03825	0.00128832	0.00999403	C16orf86	chromosome 16 open reading frame 86 [Source:HGNC Symbol;Acc:HGNC:33755]
ENSG00000052344	1.09318	0.532531	1.0381	0.00165825	0.0123254	PRSS8	serine protease 8 [Source:HGNC Symbol;Acc:HGNC:9491]
ENSG00000198673	3.34202	1.62773	1.03802	3.18925e-10	1.81535e-08	FAM19A2	family with sequence similarity 19 member A2, C-C motif chemokine like [Source:HGNC Symbol;Acc:HGNC:21589]
ENSG00000166145	3.86622	1.88297	1.03801	3.40176e-07	8.73021e-06	SPINT1	serine peptidase inhibitor, Kunitz type 1 [Source:HGNC Symbol;Acc:HGNC:11246]
ENSG00000110104	7.66023	3.73068	1.038	3.16389e-08	1.07504e-06	CCDC86	coiled-coil domain containing 86 [Source:HGNC Symbol;Acc:HGNC:28359]
ENSG00000217094	0.378852	0.184505	1.03795	0.015151	0.0699007	PPIAP31	peptidylprolyl isomerase A pseudogene 31 [Source:HGNC Symbol;Acc:HGNC:44962]
ENSG00000171903	1.0494	0.511307	1.03756	2.96831e-07	7.73874e-06	CYP4F11	cytochrome P450 family 4 subfamily F member 11 [Source:HGNC Symbol;Acc:HGNC:13265]
ENSG00000254372	0.604439	0.294566	1.03581	0.0209676	0.089383	RP11-343P9.1	novel transcript
ENSG00000100065	0.16105	0.0786159	1.03534	0.00777402	0.0419215	CARD10	caspase recruitment domain family member 10 [Source:HGNC Symbol;Acc:HGNC:16422]
ENSG00000205664	3.72963	1.81995	1.03531	1.45963e-05	0.000231447	RP11-706O15.1	-
ENSG00000185070	0.199438	0.0974052	1.03381	8.10586e-07	1.87604e-05	FLRT2	fibronectin leucine rich transmembrane protein 2 [Source:HGNC Symbol;Acc:HGNC:3761]
ENSG00000224276	0.896168	0.437993	1.03364	0.0165762	0.0747924	RP11-336K24.5	-
ENSG00000261633	0.47417	0.231653	1.0336	0.0162319	0.0736505	RP11-405F3.5	novel transcript, antisense to GPR56
ENSG00000182796	2.81213	1.37461	1.03279	3.70165e-08	1.23106e-06	TMEM198B	transmembrane protein 198B (pseudogene) [Source:HGNC Symbol;Acc:HGNC:43629]
ENSG00000138311	3.00067	1.46815	1.03143	4.3889e-09	1.88574e-07	ZNF365	zinc finger protein 365 [Source:HGNC Symbol;Acc:HGNC:18194]
ENSG00000108556	2.79562	1.36834	1.03093	2.74115e-08	9.53282e-07	CHRNE	cholinergic receptor nicotinic epsilon subunit [Source:HGNC Symbol;Acc:HGNC:1966]
ENSG00000274818	1.1136	0.545562	1.02954	0.0029696	0.0197275	RP1-292L20.3	novel transcript
ENSG00000140093	0.699632	0.343276	1.02761	1.54508e-06	3.28105e-05	SERPINA10	serpin family A member 10 [Source:HGNC Symbol;Acc:HGNC:15996]
ENSG00000230798	0.606975	0.298192	1.02609	0.0144011	0.0671034	FOXD3-AS1	FOXD3 antisense RNA 1 [Source:HGNC Symbol;Acc:HGNC:40241]
ENSG00000145040	1.06882	0.524968	1.02609	2.48534e-05	0.000363375	UCN2	urocortin 2 [Source:HGNC Symbol;Acc:HGNC:18414]
ENSG00000237135	0.298418	0.14659	1.02563	0.000451758	0.00414835	DDX10P1	DEAD-box helicase 10 pseudogene 1 [Source:HGNC Symbol;Acc:HGNC:44960]
ENSG00000251127	8.39513	4.12668	1.02461	1.09192e-09	5.33716e-08	RP11-280G9.1	novel transcript
ENSG00000224687	0.487478	0.239832	1.02365	2.78267e-05	0.000400689	RASAL2-AS1	RASAL2 antisense RNA 1 [Source:HGNC Symbol;Acc:HGNC:44170]
ENSG00000105672	0.633841	0.311966	1.02356	0.000185804	0.00198303	ETV2	ETS variant 2 [Source:HGNC Symbol;Acc:HGNC:3491]
ENSG00000158019	26.3203	12.9478	1.02349	1.93991e-10	1.18254e-08	BRE	BRISC and BRCA1 A complex member 2 [Source:HGNC Symbol;Acc:HGNC:1106]
ENSG00000254639	0.713945	0.351449	1.02338	0.00349879	0.0224806	CTD-2589M5.5	novel transcript
ENSG00000225313	2.33701	1.15046	1.02282	1.80835e-05	0.000277973	RP11-415J8.3	novel transcript
ENSG00000199990	3.41205	1.67947	1.02281	0.00317445	0.0207877	VTRNA1-1	vault RNA 1-1 [Source:HGNC Symbol;Acc:HGNC:12654]
ENSG00000236617	0.95162	0.46836	1.02256	0.00940796	0.0484662	RP11-46H11.12	-
ENSG00000198933	7.29212	3.59068	1.02214	1.19556e-11	9.25828e-10	TBKBP1	TBK1 binding protein 1 [Source:HGNC Symbol;Acc:HGNC:30140]
ENSG00000235823	0.675707	0.333231	1.02016	0.000575271	0.00506768	OLMALINC	oligodendrocyte maturation-associated long intergenic non-coding RNA [Source:HGNC Symbol;Acc:HGNC:28060]
ENSG00000234736	0.581824	0.287433	1.01814	0.0045904	0.0278678	FAM170B-AS1	FAM170B antisense RNA 1 [Source:HGNC Symbol;Acc:HGNC:45006]
ENSG00000065802	9.80361	4.84301	1.01749	6.41247e-11	4.2599e-09	ASB1	ankyrin repeat and SOCS box containing 1 [Source:HGNC Symbol;Acc:HGNC:16011]
ENSG00000257696	5.02895	2.48746	1.01582	1.40216e-05	0.000223397	RP11-175P13.2	novel transcript, antisense to UHRF1BP1L
ENSG00000167767	1.95802	0.968499	1.0157	9.34982e-08	2.7767e-06	KRT80	keratin 80 [Source:HGNC Symbol;Acc:HGNC:27056]
ENSG00000213344	2.81388	1.39215	1.01564	0.00026785	0.00270526	PCNPP3	PEST containing nuclear protein pseudogene 3 [Source:HGNC Symbol;Acc:HGNC:41975]
ENSG00000257194	3.48911	1.72727	1.0146	2.17498e-07	5.90616e-06	RP11-567C2.1	novel transcript
ENSG00000141404	2.24271	1.11023	1.01456	1.13098e-07	3.30715e-06	GNAL	G protein subunit alpha L [Source:HGNC Symbol;Acc:HGNC:4388]
ENSG00000279141	0.477094	0.23626	1.01456	0.000788269	0.00661168	LINC01451	long intergenic non-protein coding RNA 1451 [Source:NCBI gene;Acc:401561]
ENSG00000172380	0.546366	0.270467	1.0144	2.51203e-05	0.000366272	GNG12	G protein subunit gamma 12 [Source:HGNC Symbol;Acc:HGNC:19663]
ENSG00000004660	2.21688	1.0987	1.01283	3.67858e-07	9.33274e-06	CAMKK1	calcium/calmodulin dependent protein kinase kinase 1 [Source:HGNC Symbol;Acc:HGNC:1469]
ENSG00000107338	0.819841	0.406428	1.01242	2.34082e-05	0.0003472	SHB	SH2 domain containing adaptor protein B [Source:HGNC Symbol;Acc:HGNC:10838]
ENSG00000273064	0.409922	0.203323	1.01195	0.00529983	0.0311317	RP11-474G23.3	novel transcript
ENSG00000122012	0.0949222	0.0470592	1.01186	0.00388645	0.0244812	SV2C	synaptic vesicle glycoprotein 2C [Source:HGNC Symbol;Acc:HGNC:30670]
ENSG00000199036	5.2308	2.59727	1.01091	0.000501751	0.00452783	MIR219A1	microRNA 219a-1 [Source:HGNC Symbol;Acc:HGNC:31597]
ENSG00000273448	0.179893	0.0893282	1.01079	0.0186124	0.0817236	RP11-166O4.6	novel transcript
ENSG00000273363	0.713074	0.354295	1.00995	0.00259521	0.0177494	RP11-285G1.14	novel transcript
ENSG00000189134	1.19385	0.592951	1.00988	2.85386e-06	5.63559e-05	NKAPL	NFKB activating protein like [Source:HGNC Symbol;Acc:HGNC:21584]
ENSG00000266401	1.28595	0.638965	1.00941	2.16074e-06	4.39725e-05	RP11-874J12.4	novel transcript, antisense to DLGAP1
ENSG00000173083	33.7597	16.7831	1.0083	3.12923e-14	4.02703e-12	HPSE	heparanase [Source:HGNC Symbol;Acc:HGNC:5164]
ENSG00000130787	27.5551	13.7023	1.00792	3.89221e-06	7.35874e-05	HIP1R	huntingtin interacting protein 1 related [Source:HGNC Symbol;Acc:HGNC:18415]
ENSG00000207725	3.69899	1.83999	1.00735	0.000656497	0.00566518	MIR222	microRNA 222 [Source:HGNC Symbol;Acc:HGNC:31602]
ENSG00000124802	1.93164	0.961214	1.00708	2.73321e-05	0.000394634	EEF1E1	eukaryotic translation elongation factor 1 epsilon 1 [Source:HGNC Symbol;Acc:HGNC:3212]
ENSG00000235316	1.37048	0.682541	1.00592	4.83766e-05	0.000639555	DUSP8P5	dual specificity phosphatase 8 pseudogene 5 [Source:HGNC Symbol;Acc:HGNC:45003]
ENSG00000228451	0.437324	0.217863	1.00586	0.000106735	0.00124488	SDAD1P1	SDA1 domain containing 1 pseudogene 1 [Source:HGNC Symbol;Acc:HGNC:31403]
ENSG00000253829	0.849917	0.423581	1.00544	0.00891234	0.0465521	RP11-723D22.3	novel transcript
ENSG00000200879	69.6443	34.7137	1.00461	4.33594e-05	0.000581012	SNORD14E	small nucleolar RNA, C/D box 14E [Source:HGNC Symbol;Acc:HGNC:30354]
ENSG00000151929	153.538	76.5522	1.00409	2.70265e-10	1.56513e-08	BAG3	BCL2 associated athanogene 3 [Source:HGNC Symbol;Acc:HGNC:939]
ENSG00000184508	0.294119	0.146756	1.00408	0.00982534	0.0500837	HDDC3	HD domain containing 3 [Source:HGNC Symbol;Acc:HGNC:30522]
ENSG00000255491	0.720193	0.359356	1.00351	0.00440943	0.0270029	RP11-1082L8.4	-
ENSG00000122188	1.55007	0.774002	1.00215	7.54345e-07	1.76117e-05	LAX1	lymphocyte transmembrane adaptor 1 [Source:HGNC Symbol;Acc:HGNC:26005]
ENSG00000169105	2.47761	1.23724	1.00189	4.09817e-09	1.76939e-07	CHST14	carbohydrate sulfotransferase 14 [Source:HGNC Symbol;Acc:HGNC:24464]
ENSG00000124003	0.760648	0.379872	1.00179	0.00172129	0.01273	MOGAT1	monoacylglycerol O-acyltransferase 1 [Source:HGNC Symbol;Acc:HGNC:18210]
ENSG00000120162	3.33847	1.66785	1.00127	4.43525e-11	3.02951e-09	MOB3B	MOB kinase activator 3B [Source:HGNC Symbol;Acc:HGNC:23825]
ENSG00000267702	0.390202	0.195011	1.00114	9.86685e-05	0.00117079	RP11-53B2.2	novel transcript, sense intronic C18orf1
ENSG00000149541	16.6606	8.3288	1.00031	1.17614e-10	7.49552e-09	B3GAT3	beta-1,3-glucuronyltransferase 3 [Source:HGNC Symbol;Acc:HGNC:923]
ENSG00000139626	6.68662	3.34728	0.998403	1.31152e-08	4.98398e-07	ITGB7	integrin subunit beta 7 [Source:HGNC Symbol;Acc:HGNC:6162]
ENSG00000115598	5.26001	2.63319	0.998378	1.81218e-10	1.10721e-08	IL1RL2	interleukin 1 receptor like 2 [Source:HGNC Symbol;Acc:HGNC:5999]
ENSG00000258565	0.471456	0.236252	0.997339	0.00123231	0.00962681	BLZF2P	basic leucine zipper nuclear factor 2 pseudogene [Source:HGNC Symbol;Acc:HGNC:20049]
ENSG00000270164	0.268529	0.134618	0.996852	0.0207198	0.0886105	LINC01480	long intergenic non-protein coding RNA 1480 [Source:HGNC Symbol;Acc:HGNC:51124]
ENSG00000200795	6.32152	3.17223	0.995598	0.000138417	0.00154943	RNU4-1	RNA, U4 small nuclear 1 [Source:HGNC Symbol;Acc:HGNC:10192]
ENSG00000188511	1.79767	0.902621	0.994129	2.09205e-06	4.27705e-05	C22orf34	chromosome 22 open reading frame 34 [Source:HGNC Symbol;Acc:HGNC:28010]
ENSG00000267175	0.92747	0.465796	0.993977	0.00321674	0.0210078	RP11-879F14.1	novel transcript
ENSG00000170545	0.944721	0.474599	0.993719	0.000121481	0.00138771	SMAGP	small cell adhesion glycoprotein [Source:HGNC Symbol;Acc:HGNC:26918]
ENSG00000249816	1.19181	0.599167	0.992362	0.00015524	0.00170274	LINC00964	long intergenic non-protein coding RNA 964 [Source:HGNC Symbol;Acc:HGNC:27226]
ENSG00000232194	2.91302	1.46444	0.992335	1.3713e-06	2.97235e-05	RP1-313L4.3	novel transcript
ENSG00000248905	2.32863	1.1709	0.991958	5.23925e-08	1.65758e-06	FMN1	formin 1 [Source:HGNC Symbol;Acc:HGNC:3768]
ENSG00000168495	15.2062	7.64604	0.991913	9.52357e-13	9.09314e-11	POLR3D	RNA polymerase III subunit D [Source:HGNC Symbol;Acc:HGNC:1080]
ENSG00000128617	0.925525	0.465796	0.991074	0.00178598	0.0131138	OPN1SW	opsin 1, short wave sensitive [Source:HGNC Symbol;Acc:HGNC:1012]
ENSG00000147316	6.1589	3.09994	0.990502	2.26808e-07	6.12708e-06	MCPH1	microcephalin 1 [Source:HGNC Symbol;Acc:HGNC:6954]
ENSG00000231416	1.13054	0.569435	0.990151	0.0110417	0.0546886	RP11-422P24.9	ribosomal protein L34 (RPL34) pseudogene
ENSG00000102384	0.633135	0.318861	0.990014	0.000355843	0.00340369	CENPI	centromere protein I [Source:HGNC Symbol;Acc:HGNC:3968]
ENSG00000133101	3.53923	1.78247	0.98973	3.48573e-08	1.168e-06	CCNA1	cyclin A1 [Source:HGNC Symbol;Acc:HGNC:1577]
ENSG00000183154	0.336451	0.169517	0.989248	0.00111889	0.00888412	RP11-863K10.7	-
ENSG00000261245	3.86478	1.94798	0.988529	0.000147348	0.00163142	RP11-120K18.3	integrin, alpha X (complement component 3 receptor 4 subunit) (ITGAX) pseudogene
ENSG00000184313	0.114824	0.0579616	0.987062	0.0241483	0.0993339	MROH7	maestro heat like repeat family member 7 [Source:HGNC Symbol;Acc:HGNC:24802]
ENSG00000258820	2.40755	1.21509	0.986842	3.01454e-07	7.84223e-06	RP11-293M10.2	novel transcript, antisense to a novel orphan protein
ENSG00000233467	0.681195	0.343825	0.986453	0.00123658	0.00964889	U40455.1	HS1 binding protein (HAX1) pseudogene
ENSG00000148339	17.2492	8.70643	0.986395	2.28797e-11	1.66984e-09	SLC25A25	solute carrier family 25 member 25 [Source:HGNC Symbol;Acc:HGNC:20663]
ENSG00000170919	7.56248	3.81787	0.986202	1.40509e-05	0.000223731	TPT1-AS1	TPT1 antisense RNA 1 [Source:HGNC Symbol;Acc:HGNC:43686]
ENSG00000226822	0.949387	0.479252	0.986026	0.00252913	0.0173957	RP11-356N1.2	novel transcript
ENSG00000168546	0.191471	0.0967585	0.98536	0.00398419	0.0249729	GFRA2	GDNF family receptor alpha 2 [Source:HGNC Symbol;Acc:HGNC:4244]
ENSG00000166321	0.996241	0.503378	0.985201	8.69418e-07	1.99567e-05	NUDT13	nudix hydrolase 13 [Source:HGNC Symbol;Acc:HGNC:18827]
ENSG00000187010	1.08271	0.547361	0.984593	1.35326e-05	0.000216477	RHD	Rh blood group D antigen [Source:HGNC Symbol;Acc:HGNC:10009]
ENSG00000275801	4.37195	2.21195	0.983376	4.90157e-06	8.98398e-05	RP11-404F10.6	SLAM family member 9 (SLAMF9) pseudogene
ENSG00000279539	0.37667	0.190624	0.983248	0.000187571	0.00199788	AC006486.10	TEC
ENSG00000156966	3.56421	1.80446	0.982098	1.85572e-11	1.36938e-09	B3GNT7	UDP-GlcNAc:betaGal beta-1,3-N-acetylglucosaminyltransferase 7 [Source:HGNC Symbol;Acc:HGNC:18811]
ENSG00000081041	897.287	454.613	0.980932	1.22546e-06	2.69126e-05	CXCL2	C-X-C motif chemokine ligand 2 [Source:HGNC Symbol;Acc:HGNC:4603]
ENSG00000120158	7.09259	3.59467	0.980552	1.04569e-08	4.04299e-07	RCL1	RNA terminal phosphate cyclase like 1 [Source:HGNC Symbol;Acc:HGNC:17687]
ENSG00000072274	25.3726	12.8653	0.979805	2.51179e-07	6.69115e-06	TFRC	transferrin receptor [Source:HGNC Symbol;Acc:HGNC:11763]
ENSG00000178381	156.512	79.361	0.979779	3.22653e-11	2.26188e-09	ZFAND2A	zinc finger AN1-type containing 2A [Source:HGNC Symbol;Acc:HGNC:28073]
ENSG00000261336	0.149211	0.0756682	0.979685	0.00859941	0.0453533	EIF4BP5	eukaryotic translation initiation factor 4B pseudogene 5 [Source:HGNC Symbol;Acc:HGNC:37938]
ENSG00000011083	0.366938	0.186138	0.979665	0.000975835	0.0079061	SLC6A7	solute carrier family 6 member 7 [Source:HGNC Symbol;Acc:HGNC:11054]
ENSG00000138623	5.11628	2.59572	0.979061	9.46723e-10	4.70518e-08	SEMA7A	semaphorin 7A (John Milton Hagen blood group) [Source:HGNC Symbol;Acc:HGNC:10741]
ENSG00000128596	0.257429	0.130776	0.978203	0.00319108	0.0208658	CCDC136	coiled-coil domain containing 136 [Source:HGNC Symbol;Acc:HGNC:22225]
ENSG00000175311	0.123916	0.0629574	0.977138	0.00835946	0.0444575	ANKS4B	ankyrin repeat and sterile alpha motif domain containing 4B [Source:HGNC Symbol;Acc:HGNC:26795]
ENSG00000171033	0.436908	0.222049	0.976624	0.00492401	0.0293907	PKIA	cAMP-dependent protein kinase inhibitor alpha [Source:HGNC Symbol;Acc:HGNC:9017]
ENSG00000175352	269.913	137.211	0.976098	1.56409e-11	1.177e-09	NRIP3	nuclear receptor interacting protein 3 [Source:HGNC Symbol;Acc:HGNC:1167]
ENSG00000267501	0.871287	0.443043	0.97578	0.00327052	0.0213068	RP11-108P20.2	novel transcript
ENSG00000128422	1.60589	0.816753	0.975674	4.07127e-05	0.000553058	KRT17	keratin 17 [Source:HGNC Symbol;Acc:HGNC:6427]
ENSG00000279198	3.65074	1.8588	0.973889	3.85257e-09	1.67694e-07	CTD-2231E14.2	TEC
ENSG00000229436	1.67558	0.854068	0.973403	0.00182744	0.0133629	AC073850.6	pseudogene similar to part of transcription factor Dp-1 TFDP1
ENSG00000007402	0.0743593	0.0379239	0.972276	0.0199386	0.0861408	CACNA2D2	calcium voltage-gated channel auxiliary subunit alpha2delta 2 [Source:HGNC Symbol;Acc:HGNC:1400]
ENSG00000076716	1.85747	0.948051	0.970381	5.35586e-08	1.69046e-06	GPC4	glypican 4 [Source:HGNC Symbol;Acc:HGNC:4452]
ENSG00000228672	0.195945	0.100128	0.969001	0.000354042	0.00339134	PROB1	proline rich basic protein 1 [Source:HGNC Symbol;Acc:HGNC:41906]
ENSG00000213923	41.5472	21.2311	0.968594	1.09539e-10	7.01445e-09	CSNK1E	casein kinase 1 epsilon [Source:HGNC Symbol;Acc:HGNC:2453]
ENSG00000099814	1.5672	0.802114	0.966413	7.07589e-10	3.653e-08	CEP170B	centrosomal protein 170B [Source:HGNC Symbol;Acc:HGNC:20362]
ENSG00000234030	1.03415	0.529631	0.966126	0.00648666	0.0362412	TMEM97P1	transmembrane protein 97 pseudogene 1 [Source:HGNC Symbol;Acc:HGNC:39640]
ENSG00000178752	0.359193	0.184011	0.965974	0.00385927	0.0243619	FAM132B	erythroferrone [Source:HGNC Symbol;Acc:HGNC:26727]
ENSG00000265399	0.466926	0.239337	0.964509	0.00115096	0.00910075	RP13-270P17.2	novel transcript, antisense to MYOM1
ENSG00000053108	0.381963	0.196093	0.962228	0.00564585	0.0326719	FSTL4	follistatin like 4 [Source:HGNC Symbol;Acc:HGNC:21389]
ENSG00000169641	6.57997	3.37759	0.962125	8.3753e-11	5.42846e-09	LUZP1	leucine zipper protein 1 [Source:HGNC Symbol;Acc:HGNC:14985]
ENSG00000198829	0.19857	0.101939	0.961415	0.000416126	0.00387188	SUCNR1	succinate receptor 1 [Source:HGNC Symbol;Acc:HGNC:4542]
ENSG00000245888	0.685387	0.352185	0.960847	0.00217965	0.0154015	FLJ21408	NSMCE1 divergent transcript [Source:HGNC Symbol;Acc:HGNC:51368]
ENSG00000148180	23.3123	11.9783	0.960689	6.14824e-10	3.21774e-08	GSN	gelsolin [Source:HGNC Symbol;Acc:HGNC:4620]
ENSG00000260231	37.5056	19.2746	0.960415	1.97704e-10	1.19969e-08	JHDM1D-AS1	KDM7A divergent transcript [Source:HGNC Symbol;Acc:HGNC:48959]
ENSG00000260719	0.142882	0.0735348	0.959015	0.012984	0.0620415	AC009133.17	novel transcript, antisense to C16orf54
ENSG00000113749	0.817241	0.420752	0.957838	0.000141754	0.00158066	HRH2	histamine receptor H2 [Source:HGNC Symbol;Acc:HGNC:5183]
ENSG00000261924	1.32998	0.684968	0.957549	8.91323e-05	0.0010739	CTD-2561B21.5	novel transcript, antisense to RPTOR
ENSG00000251143	0.098816	0.0508967	0.957198	0.00639975	0.0359517	RP11-849H4.4	-
ENSG00000231551	0.331696	0.170948	0.956217	0.00772253	0.041686	RP11-495P10.1	phosphodiesterase 4D interacting protein (PDE4DIP) pseudogene
ENSG00000224596	14.919	7.69326	0.955518	1.13702e-06	2.51282e-05	ZMIZ1-AS1	ZMIZ1 antisense RNA 1 [Source:HGNC Symbol;Acc:HGNC:27433]
ENSG00000174611	1.65746	0.855716	0.954013	1.85649e-08	6.75615e-07	KY	kyphoscoliosis peptidase [Source:HGNC Symbol;Acc:HGNC:26576]
ENSG00000198853	35.3758	18.264	0.953769	3.15122e-11	2.22667e-09	RUSC2	RUN and SH3 domain containing 2 [Source:HGNC Symbol;Acc:HGNC:23625]
ENSG00000229848	8.96536	4.63038	0.953351	2.701e-10	1.56513e-08	RP13-766D20.2	novel transcript, antisense to ACTG1
ENSG00000255458	0.650243	0.335983	0.952674	0.00596248	0.0340554	RP11-539G18.3	novel transcript
ENSG00000174306	0.314343	0.162611	0.95154	0.00257249	0.0176438	ZHX3	zinc fingers and homeoboxes 3 [Source:HGNC Symbol;Acc:HGNC:15935]
ENSG00000234041	3.27926	1.69815	0.950378	0.00149191	0.0112907	RP11-345I18.1	ubiquinol-cytochrome c reductase (6.4kD) subunit (UQCR) pseudogene
ENSG00000272620	0.0772249	0.0399778	0.950251	0.00322992	0.0210783	AFAP1-AS1	AFAP1 antisense RNA 1 [Source:HGNC Symbol;Acc:HGNC:28141]
ENSG00000258376	1.6836	0.871457	0.950229	6.97347e-07	1.64379e-05	RP4-647C14.2	-
ENSG00000123159	1.99435	1.03552	0.945846	0.000406379	0.0037971	GIPC1	GIPC PDZ domain containing family member 1 [Source:HGNC Symbol;Acc:HGNC:1226]
ENSG00000036448	5.75513	2.98994	0.944892	9.49384e-07	2.15056e-05	MYOM2	myomesin 2 [Source:HGNC Symbol;Acc:HGNC:7614]
ENSG00000160051	0.322606	0.167744	0.944022	0.00287038	0.0192218	IQCC	IQ motif containing C [Source:HGNC Symbol;Acc:HGNC:25545]
ENSG00000274605	0.705554	0.366788	0.944021	0.0107652	0.0536631	RP11-12G12.7	-
ENSG00000137869	0.61018	0.317322	0.943877	0.000291601	0.00289553	CYP19A1	cytochrome P450 family 19 subfamily A member 1 [Source:HGNC Symbol;Acc:HGNC:2594]
ENSG00000103316	3.20911	1.66902	0.94338	8.11525e-06	0.00013849	CRYM	crystallin mu [Source:HGNC Symbol;Acc:HGNC:2418]
ENSG00000276573	1.08991	0.567073	0.942843	0.00859859	0.0453533	RP11-128N14.5	novel transcript, sense intronic to RAP2A
ENSG00000139197	10.307	5.3627	0.942692	2.44914e-10	1.44662e-08	PEX5	peroxisomal biogenesis factor 5 [Source:HGNC Symbol;Acc:HGNC:9719]
ENSG00000267430	0.588831	0.306689	0.941668	0.021119	0.0898274	RP11-635N19.2	proteasome (prosome, macropain) 26S subunit, ATPase, 5 (PSMC5) pseudogene
ENSG00000265800	0.606658	0.316143	0.941252	0.0119358	0.0580106	RP11-649A18.5	novel transcript, sense intronic to HN1
ENSG00000215182	0.062856	0.0327487	0.941021	2.47492e-05	0.00036254	MUC5AC	mucin 5AC, oligomeric mucus/gel-forming [Source:HGNC Symbol;Acc:HGNC:7515]
ENSG00000276289	0.350552	0.182617	0.941014	0.000547059	0.00486419	CH507-396I9.6	potassium voltage-gated channel subfamily E regulatory subunit 1B [Source:HGNC Symbol;Acc:HGNC:52280]
ENSG00000250497	1.89829	0.988934	0.940795	1.15802e-09	5.59865e-08	AC007126.1	novel transcript
ENSG00000177150	13.4174	6.99107	0.940547	1.36218e-08	5.13851e-07	FAM210A	family with sequence similarity 210 member A [Source:HGNC Symbol;Acc:HGNC:28346]
ENSG00000236882	0.235048	0.122565	0.940346	0.0183547	0.0809032	LINC01554	long intergenic non-protein coding RNA 1554 [Source:HGNC Symbol;Acc:HGNC:24687]
ENSG00000091844	0.384976	0.200626	0.940285	0.000274558	0.00275529	RGS17	regulator of G protein signaling 17 [Source:HGNC Symbol;Acc:HGNC:14088]
ENSG00000281491	4.27472	2.22924	0.939529	1.67583e-05	0.000260457	DNAJB5-AS1	DNAJB5 divergent transcript [Source:HGNC Symbol;Acc:HGNC:49846]
ENSG00000256268	0.875379	0.456651	0.938955	0.00276209	0.0186608	RP11-221N13.3	long intergenic non-protein coding RNA 2454 [Source:HGNC Symbol;Acc:HGNC:53387]
ENSG00000132603	48.8474	25.4823	0.938798	2.45785e-10	1.44855e-08	NIP7	NIP7, nucleolar pre-rRNA processing protein [Source:HGNC Symbol;Acc:HGNC:24328]
ENSG00000271204	0.53436	0.278953	0.938351	0.00153451	0.0115801	RP11-138A9.1	novel transcript
ENSG00000198805	674.417	351.935	0.938334	1.18095e-11	9.19861e-10	PNP	purine nucleoside phosphorylase [Source:HGNC Symbol;Acc:HGNC:7892]
ENSG00000083635	1.42103	0.741704	0.938152	6.69836e-07	1.58894e-05	NUFIP1	nuclear FMR1 interacting protein 1 [Source:HGNC Symbol;Acc:HGNC:8057]
ENSG00000254165	0.568901	0.297686	0.935159	0.0100208	0.0507551	RP11-503E24.2	novel transcript
ENSG00000167685	5.97349	3.12679	0.933982	2.66568e-06	5.31123e-05	ZNF444	zinc finger protein 444 [Source:HGNC Symbol;Acc:HGNC:16052]
ENSG00000179041	5.20758	2.72615	0.933795	7.18436e-07	1.68324e-05	RRS1	ribosome biogenesis regulator homolog [Source:HGNC Symbol;Acc:HGNC:17083]
ENSG00000154928	8.4765	4.43784	0.933682	8.07167e-09	3.21897e-07	EPHB1	EPH receptor B1 [Source:HGNC Symbol;Acc:HGNC:3392]
ENSG00000188295	5.80834	3.04391	0.932336	3.33005e-07	8.57093e-06	ZNF669	zinc finger protein 669 [Source:HGNC Symbol;Acc:HGNC:25736]
ENSG00000260278	0.52563	0.275565	0.93217	2.42075e-05	0.000356044	RP11-109G23.3	novel transcript, antisense to BMP2K
ENSG00000139629	92.772	48.6268	0.931949	3.67709e-10	2.06654e-08	GALNT6	polypeptide N-acetylgalactosaminyltransferase 6 [Source:HGNC Symbol;Acc:HGNC:4128]
ENSG00000234028	1.66618	0.873726	0.931402	2.24043e-06	4.53517e-05	AC062029.1	EIF2AK3 divergent transcript [Source:HGNC Symbol;Acc:HGNC:54066]
ENSG00000155189	8.64745	4.53489	0.931272	9.64179e-07	2.17852e-05	AGPAT5	1-acylglycerol-3-phosphate O-acyltransferase 5 [Source:HGNC Symbol;Acc:HGNC:20886]
ENSG00000171552	10.3138	5.4131	0.930112	3.22298e-14	4.12774e-12	BCL2L1	BCL2 like 1 [Source:HGNC Symbol;Acc:HGNC:992]
ENSG00000228775	0.2205	0.115814	0.929897	0.023323	0.0967521	WEE2-AS1	WEE2 antisense RNA 1 [Source:HGNC Symbol;Acc:HGNC:48669]
ENSG00000265982	24.1037	12.6604	0.929252	0.000494092	0.00446931	RP11-927P21.4	Rho GTPase-activating protein 27-like protein pseudogene
ENSG00000004777	0.600235	0.315476	0.928649	0.00721446	0.0393663	ARHGAP33	Rho GTPase activating protein 33 [Source:HGNC Symbol;Acc:HGNC:23085]
ENSG00000258881	0.126089	0.0662966	0.928638	0.0196543	0.0851057	AC007040.11	novel protein
ENSG00000104826	0.887368	0.466475	0.927713	0.00872337	0.0458618	LHB	luteinizing hormone beta polypeptide [Source:HGNC Symbol;Acc:HGNC:6584]
ENSG00000237399	1.23752	0.650728	0.927656	0.000287146	0.00286383	PITRM1-AS1	PITRM1 antisense RNA 1 [Source:HGNC Symbol;Acc:HGNC:44675]
ENSG00000198883	0.162004	0.085188	0.927543	0.0138029	0.0650097	PNMA5	PNMA family member 5 [Source:HGNC Symbol;Acc:HGNC:18743]
ENSG00000223508	3.05057	1.60465	0.927022	9.02931e-06	0.000151659	RPL23AP53	ribosomal protein L23a pseudogene 53 [Source:HGNC Symbol;Acc:HGNC:35921]
ENSG00000130822	3.29577	1.7341	0.926623	0.000236518	0.00242517	PNCK	pregnancy up-regulated nonubiquitous CaM kinase [Source:HGNC Symbol;Acc:HGNC:13415]
ENSG00000243587	0.903293	0.475347	0.926509	7.69146e-07	1.79259e-05	C6orf183	-
ENSG00000058085	0.145395	0.076576	0.925827	0.00618933	0.0350282	LAMC2	laminin subunit gamma 2 [Source:HGNC Symbol;Acc:HGNC:6493]
ENSG00000239948	18.5621	9.78145	0.924355	0.000302624	0.00298136	RN7SL368P	RNA, 7SL, cytoplasmic 368, pseudogene [Source:HGNC Symbol;Acc:HGNC:46384]
ENSG00000175556	26.8856	14.1667	0.924352	5.77165e-10	3.04457e-08	LONRF3	LON peptidase N-terminal domain and ring finger 3 [Source:HGNC Symbol;Acc:HGNC:21152]
ENSG00000091536	0.293657	0.154899	0.923425	0.00219531	0.0154998	MYO15A	myosin XVA [Source:HGNC Symbol;Acc:HGNC:7594]
ENSG00000226380	25.1391	13.2647	0.922355	4.36552e-08	1.40961e-06	AC058791.1	-
ENSG00000151650	5.69461	3.00629	0.921666	2.6724e-10	1.55777e-08	VENTX	VENT homeobox [Source:HGNC Symbol;Acc:HGNC:13639]
ENSG00000109819	0.180015	0.0952214	0.919542	0.0160665	0.0730242	PPARGC1A	PPARG coactivator 1 alpha [Source:HGNC Symbol;Acc:HGNC:9237]
ENSG00000178997	0.273308	0.144726	0.917888	0.0130638	0.0623333	EXD1	exonuclease 3'-5' domain containing 1 [Source:HGNC Symbol;Acc:HGNC:28507]
ENSG00000158792	21.2496	11.2518	0.917306	4.41596e-09	1.89127e-07	SPATA2L	spermatogenesis associated 2 like [Source:HGNC Symbol;Acc:HGNC:28393]
ENSG00000255521	15.2797	8.09181	0.917139	1.94749e-09	9.02247e-08	RP4-607I7.1	-
ENSG00000166589	0.400168	0.212235	0.91571	0.00087968	0.00723772	CDH16	cadherin 16 [Source:HGNC Symbol;Acc:HGNC:1755]
ENSG00000149489	3.97091	2.10818	0.913647	8.18468e-06	0.000139407	ROM1	retinal outer segment membrane protein 1 [Source:HGNC Symbol;Acc:HGNC:10254]
ENSG00000254486	0.542014	0.288124	0.91178	0.000220713	0.00229045	RP13-631K18.2	long intergenic non-protein coding RNA 2547 [Source:HGNC Symbol;Acc:HGNC:53582]
ENSG00000166455	0.947017	0.503747	0.911075	0.000489939	0.00443627	C16orf46	chromosome 16 open reading frame 46 [Source:HGNC Symbol;Acc:HGNC:26525]
ENSG00000245498	0.144142	0.0767127	0.910596	0.008465	0.0448844	RP11-677M14.7	-
ENSG00000278998	1.40991	0.750166	0.910536	0.000102692	0.00120884	RP11-1430O6.1	tec
ENSG00000122679	2.87563	1.53029	0.910497	1.85217e-05	0.000283908	RAMP3	receptor activity modifying protein 3 [Source:HGNC Symbol;Acc:HGNC:9845]
ENSG00000229672	0.330258	0.175866	0.910222	0.0234465	0.0970899	RP11-184A2.3	novel transcript
ENSG00000280119	0.140949	0.0750546	0.910006	0.00481134	0.0289029	AC093642.1	TEC
ENSG00000151743	5.56963	2.965	0.909685	6.40728e-07	1.53295e-05	AMN1	antagonist of mitotic exit network 1 homolog [Source:HGNC Symbol;Acc:HGNC:27281]
ENSG00000272994	0.279166	0.148697	0.909012	0.00294808	0.0196188	RP11-332H14.2	novel transcript
ENSG00000196569	3.77331	2.00998	0.908688	2.32371e-08	8.2535e-07	LAMA2	laminin subunit alpha 2 [Source:HGNC Symbol;Acc:HGNC:6482]
ENSG00000199477	11.5954	6.17875	0.908482	0.000241061	0.00246701	SNORA31	small nucleolar RNA, H/ACA box 31 [Source:HGNC Symbol;Acc:HGNC:32621]
ENSG00000163462	0.326303	0.173932	0.908389	0.00163035	0.0121655	TRIM46	tripartite motif containing 46 [Source:HGNC Symbol;Acc:HGNC:19019]
ENSG00000128591	0.530845	0.282915	0.908185	3.77849e-05	0.000518307	FLNC	filamin C [Source:HGNC Symbol;Acc:HGNC:3756]
ENSG00000235385	12.1065	6.45541	0.90726	1.47579e-06	3.15772e-05	GS1-600G8.5	long intergenic non-protein coding RNA 2154 [Source:HGNC Symbol;Acc:HGNC:53015]
ENSG00000261407	1.32183	0.705114	0.906693	0.0135969	0.0642668	RP11-326A19.3	novel transcript, antisense to ABHD2
ENSG00000115297	0.481699	0.257169	0.906066	0.0152174	0.0701224	TLX2	T cell leukemia homeobox 2 [Source:HGNC Symbol;Acc:HGNC:5057]
ENSG00000125810	63.1241	33.6908	0.905839	2.38482e-11	1.73104e-09	CD93	CD93 molecule [Source:HGNC Symbol;Acc:HGNC:15855]
ENSG00000267549	0.328724	0.175635	0.905383	0.0112271	0.0553748	AC006116.17	novel transcript, antisense to ZSCAN5A
ENSG00000118473	0.240561	0.128614	0.903961	0.00192871	0.0139616	SGIP1	SH3 domain GRB2 like endophilin interacting protein 1 [Source:HGNC Symbol;Acc:HGNC:25412]
ENSG00000256021	0.656264	0.351019	0.903361	0.0171477	0.0767985	TCEB1P31	elongin C pseudogene 31 [Source:HGNC Symbol;Acc:HGNC:49172]
ENSG00000073756	344.134	184.211	0.90161	4.03038e-06	7.5823e-05	PTGS2	prostaglandin-endoperoxide synthase 2 [Source:HGNC Symbol;Acc:HGNC:9605]
ENSG00000167977	77.4397	41.4576	0.901447	1.03785e-09	5.10096e-08	KCTD5	potassium channel tetramerization domain containing 5 [Source:HGNC Symbol;Acc:HGNC:21423]
ENSG00000280385	2.25247	1.20649	0.900757	2.48525e-05	0.000363375	AP000648.5	novel transcript
ENSG00000200448	8.65277	4.63676	0.900735	0.000409339	0.0038194	Y_RNA	-
ENSG00000253218	0.53855	0.288715	0.899326	0.00224274	0.0157762	KLF3P1	Kruppel like factor 3 pseudogene 1 [Source:HGNC Symbol;Acc:HGNC:41518]
ENSG00000156711	60.3985	32.4058	0.89827	6.93774e-06	0.00012119	MAPK13	mitogen-activated protein kinase 13 [Source:HGNC Symbol;Acc:HGNC:6875]
ENSG00000250608	0.642829	0.345277	0.897148	0.000293808	0.00291066	RP11-933H2.4	-
ENSG00000181649	139.776	75.0725	0.89677	4.13995e-09	1.78453e-07	PHLDA2	pleckstrin homology like domain family A member 2 [Source:HGNC Symbol;Acc:HGNC:12385]
ENSG00000179914	1.20297	0.646547	0.89627	0.00141644	0.0108054	ITLN1	intelectin 1 [Source:HGNC Symbol;Acc:HGNC:18259]
ENSG00000148377	0.381387	0.205058	0.895682	0.00902108	0.0469452	IDI2	isopentenyl-diphosphate delta isomerase 2 [Source:HGNC Symbol;Acc:HGNC:23487]
ENSG00000234263	2.89798	1.55811	0.895489	4.83668e-05	0.000639555	RP3-325F22.3	-
ENSG00000279164	5.91384	3.17924	0.895468	3.9282e-09	1.70152e-07	RP4-737E23.5	TEC
ENSG00000116741	30.1775	16.2243	0.895352	3.27767e-10	1.8617e-08	RGS2	regulator of G protein signaling 2 [Source:HGNC Symbol;Acc:HGNC:9998]
ENSG00000182896	0.332672	0.179051	0.894731	0.0205794	0.0882224	TMEM95	transmembrane protein 95 [Source:HGNC Symbol;Acc:HGNC:27898]
ENSG00000226137	1.34628	0.724251	0.894437	0.000231773	0.00238478	BAIAP2-AS1	BAIAP2 divergent transcript [Source:HGNC Symbol;Acc:HGNC:44342]
ENSG00000197044	1.29331	0.695917	0.894243	2.21365e-06	4.48779e-05	ZNF441	zinc finger protein 441 [Source:HGNC Symbol;Acc:HGNC:20875]
ENSG00000177606	159.857	86.036	0.893771	1.02471e-13	1.19725e-11	JUN	Jun proto-oncogene, AP-1 transcription factor subunit [Source:HGNC Symbol;Acc:HGNC:6204]
ENSG00000164023	55.9627	30.1214	0.89369	2.27127e-08	8.07803e-07	SGMS2	sphingomyelin synthase 2 [Source:HGNC Symbol;Acc:HGNC:28395]
ENSG00000143153	13.6063	7.32487	0.89341	4.55595e-12	3.82858e-10	ATP1B1	ATPase Na+/K+ transporting subunit beta 1 [Source:HGNC Symbol;Acc:HGNC:804]
ENSG00000076382	37.0971	19.977	0.892984	9.78334e-05	0.00116244	SPAG5	sperm associated antigen 5 [Source:HGNC Symbol;Acc:HGNC:13452]
ENSG00000267551	1.79814	0.969439	0.891496	1.58466e-05	0.000248608	AC005264.2	-
ENSG00000236901	0.204803	0.110433	0.891312	0.000171678	0.00185353	MIR600HG	MIR600 host gene [Source:HGNC Symbol;Acc:HGNC:23642]
ENSG00000139269	0.595339	0.321111	0.89121	0.00020036	0.00211717	INHBE	inhibin subunit beta E [Source:HGNC Symbol;Acc:HGNC:24029]
ENSG00000244641	1.01588	0.548248	0.891181	0.020744	0.0886841	RPS26P43	ribosomal protein S26 pseudogene 43 [Source:HGNC Symbol;Acc:HGNC:36675]
ENSG00000258082	9.25332	4.99086	0.890762	4.00579e-07	1.00575e-05	RP11-443B7.3	novel transcript
ENSG00000271936	0.775476	0.418481	0.89046	0.00147858	0.0112121	RP11-443B20.1	novel transcript, antisense to ADCY3
ENSG00000222041	97.1612	52.4142	0.890433	1.03576e-06	2.31862e-05	LINC00152	cytoskeleton regulator RNA [Source:HGNC Symbol;Acc:HGNC:28717]
ENSG00000151247	88.113	47.5408	0.890195	8.78721e-10	4.45024e-08	EIF4E	eukaryotic translation initiation factor 4E [Source:HGNC Symbol;Acc:HGNC:3287]
ENSG00000172818	0.218122	0.117876	0.889102	0.0108388	0.0539495	OVOL1	ovo like transcriptional repressor 1 [Source:HGNC Symbol;Acc:HGNC:8525]
ENSG00000279196	0.120191	0.0649607	0.888388	0.0192458	0.0838902	RP11-1072A3.3	novel transcript
ENSG00000268804	1.72781	0.933598	0.88836	0.000869162	0.00717052	RP11-542M13.3	long intergenic non-protein coding RNA 2132 [Source:HGNC Symbol;Acc:HGNC:52992]
ENSG00000095303	14.5453	7.8613	0.887727	2.97847e-09	1.33575e-07	PTGS1	prostaglandin-endoperoxide synthase 1 [Source:HGNC Symbol;Acc:HGNC:9604]
ENSG00000078177	5.44358	2.94391	0.886846	1.32157e-07	3.79776e-06	N4BP2	NEDD4 binding protein 2 [Source:HGNC Symbol;Acc:HGNC:29851]
ENSG00000143199	0.139263	0.0753977	0.885501	0.0145171	0.0675022	ADCY10	adenylate cyclase 10 [Source:HGNC Symbol;Acc:HGNC:21285]
ENSG00000281398	2.00097	1.08381	0.885261	4.80367e-05	0.000636641	SNHG4	small nucleolar RNA host gene 4 [Source:HGNC Symbol;Acc:HGNC:32964]
ENSG00000106571	1.06206	0.575195	0.885053	4.77712e-06	8.80676e-05	GLI3	GLI family zinc finger 3 [Source:HGNC Symbol;Acc:HGNC:4319]
ENSG00000143256	107.156	58.0222	0.885046	1.71733e-09	8.01191e-08	PFDN2	prefoldin subunit 2 [Source:HGNC Symbol;Acc:HGNC:8867]
ENSG00000258907	6.01004	3.25782	0.883698	1.56081e-07	4.40449e-06	RP11-644F5.15	proteasome (prosome, macropain) subunit, beta type, 3 (PSMB3) pseudogene
ENSG00000109184	8.168	4.42863	0.88319	6.35193e-07	1.52166e-05	DCUN1D4	defective in cullin neddylation 1 domain containing 4 [Source:HGNC Symbol;Acc:HGNC:28998]
ENSG00000260088	0.351714	0.190908	0.882704	0.0234768	0.097187	RP11-92G12.3	-
ENSG00000047634	14.8444	8.06156	0.880818	1.30532e-07	3.75513e-06	SCML1	Scm polycomb group protein like 1 [Source:HGNC Symbol;Acc:HGNC:10580]
ENSG00000131668	0.561454	0.305024	0.880803	0.00158815	0.0119074	BARX1	BARX homeobox 1 [Source:HGNC Symbol;Acc:HGNC:955]
ENSG00000213736	1.65024	0.89831	0.878499	0.00355707	0.0227884	RP11-662I13.1	brain protein I3 (BR13) pseudogene
ENSG00000110799	4.21906	2.29511	0.878434	1.42934e-06	3.0806e-05	VWF	von Willebrand factor [Source:HGNC Symbol;Acc:HGNC:12726]
ENSG00000086730	134.406	73.1861	0.87696	3.27104e-09	1.44746e-07	LAT2	linker for activation of T cells family member 2 [Source:HGNC Symbol;Acc:HGNC:12749]
ENSG00000124102	8.89837	4.84594	0.8769	3.34052e-06	6.45309e-05	PI3	peptidase inhibitor 3 [Source:HGNC Symbol;Acc:HGNC:8947]
ENSG00000232803	1.80597	0.984093	0.876279	0.000688862	0.00589482	SLCO4A1-AS1	SLCO4A1 antisense RNA 1 [Source:HGNC Symbol;Acc:HGNC:40537]
ENSG00000257743	1.63315	0.890245	0.875497	0.000523987	0.00469193	MGAM2	maltase-glucoamylase 2 (putative) [Source:HGNC Symbol;Acc:HGNC:28101]
ENSG00000174123	1.33496	0.727868	0.875289	3.26718e-06	6.32059e-05	TLR10	toll like receptor 10 [Source:HGNC Symbol;Acc:HGNC:15634]
ENSG00000006634	7.68334	4.18989	0.874889	7.88378e-08	2.37575e-06	DBF4	DBF4 zinc finger [Source:HGNC Symbol;Acc:HGNC:17364]
ENSG00000119514	2.13554	1.16491	0.874736	4.3702e-05	0.000584721	GALNT12	polypeptide N-acetylgalactosaminyltransferase 12 [Source:HGNC Symbol;Acc:HGNC:19877]
ENSG00000247137	2.10684	1.14937	0.87455	0.000103857	0.0012204	RP11-727A23.5	-
ENSG00000006704	2.2715	1.23912	0.874491	8.32035e-07	1.92401e-05	GTF2IRD1	GTF2I repeat domain containing 1 [Source:HGNC Symbol;Acc:HGNC:4661]
ENSG00000197150	12.6631	6.90991	0.873945	1.8603e-07	5.17832e-06	ABCB8	ATP binding cassette subfamily B member 8 [Source:HGNC Symbol;Acc:HGNC:49]
ENSG00000225968	2.43622	1.32988	0.873344	8.38145e-09	3.32747e-07	ELFN1	extracellular leucine rich repeat and fibronectin type III domain containing 1 [Source:HGNC Symbol;Acc:HGNC:33154]
ENSG00000162892	0.889633	0.48576	0.873281	0.00302631	0.0200557	IL24	interleukin 24 [Source:HGNC Symbol;Acc:HGNC:11346]
ENSG00000237955	0.971797	0.530874	0.873059	0.00198003	0.0142528	AC008746.10	mitochondrial ribosomal protein L40 (MRPL40) pseudogene
ENSG00000105483	26.7898	14.6298	0.872795	5.06206e-07	1.23374e-05	CARD8	caspase recruitment domain family member 8 [Source:HGNC Symbol;Acc:HGNC:17057]
ENSG00000267257	0.198235	0.108238	0.872447	0.0139247	0.0653869	RP11-1151B14.4	novel transcript, antisense to ALPK2
ENSG00000128011	0.45265	0.247271	0.872423	5.29753e-06	9.60659e-05	LRFN1	leucine rich repeat and fibronectin type III domain containing 1 [Source:HGNC Symbol;Acc:HGNC:29290]
ENSG00000185222	23.7497	12.9775	0.871923	2.48704e-07	6.63186e-06	WBP5	transcription elongation factor A like 9 [Source:HGNC Symbol;Acc:HGNC:30084]
ENSG00000261592	7.54887	4.12668	0.871488	3.26117e-05	0.000457473	RP11-178L8.3	novel transcript, antisense to MAP1LC3B
ENSG00000240859	0.608563	0.332831	0.87072	0.0158812	0.0723798	AC093627.10	-
ENSG00000132002	699.152	382.35	0.870712	1.02419e-07	3.02142e-06	DNAJB1	DnaJ heat shock protein family (Hsp40) member B1 [Source:HGNC Symbol;Acc:HGNC:5270]
ENSG00000262074	39.9012	21.8224	0.870687	4.9107e-07	1.20346e-05	SNORD3B-2	small nucleolar RNA, C/D box 3B-2 [Source:HGNC Symbol;Acc:HGNC:33190]
ENSG00000063015	0.986093	0.539408	0.870591	0.000155568	0.00170472	SEZ6	seizure related 6 homolog [Source:HGNC Symbol;Acc:HGNC:15955]
ENSG00000157152	1.11259	0.608682	0.870394	1.25568e-05	0.000202117	SYN2	synapsin II [Source:HGNC Symbol;Acc:HGNC:11495]
ENSG00000255874	3.44438	1.88465	0.869985	2.50575e-08	8.85067e-07	LINC00346	long intergenic non-protein coding RNA 346 [Source:HGNC Symbol;Acc:HGNC:27492]
ENSG00000270722	2.03531	1.11378	0.869831	0.0130834	0.0624158	U1	-
ENSG00000173334	186.719	102.293	0.868165	2.2372e-09	1.01701e-07	TRIB1	tribbles pseudokinase 1 [Source:HGNC Symbol;Acc:HGNC:16891]
ENSG00000206559	1.03694	0.568116	0.868128	0.00156865	0.0117777	ZCWPW2	zinc finger CW-type and PWWP domain containing 2 [Source:HGNC Symbol;Acc:HGNC:23574]
ENSG00000068366	92.7946	50.8469	0.867887	2.66133e-10	1.55472e-08	ACSL4	acyl-CoA synthetase long chain family member 4 [Source:HGNC Symbol;Acc:HGNC:3571]
ENSG00000010379	0.761676	0.418277	0.865537	0.0144609	0.0673235	SLC6A13	solute carrier family 6 member 13 [Source:HGNC Symbol;Acc:HGNC:11046]
ENSG00000178409	0.928063	0.509388	0.865504	4.47197e-05	0.000596837	BEND3	BEN domain containing 3 [Source:HGNC Symbol;Acc:HGNC:23040]
ENSG00000198835	0.952719	0.523068	0.865429	0.000128771	0.00145848	GJC2	gap junction protein gamma 2 [Source:HGNC Symbol;Acc:HGNC:17494]
ENSG00000085063	120.595	66.2098	0.865062	5.95497e-08	1.85321e-06	CD59	CD59 molecule (CD59 blood group) [Source:HGNC Symbol;Acc:HGNC:1689]
ENSG00000169495	0.836522	0.459418	0.864929	0.0013715	0.0105047	HTRA4	HtrA serine peptidase 4 [Source:HGNC Symbol;Acc:HGNC:26909]
ENSG00000196636	0.573294	0.315105	0.863554	0.00160278	0.0120057	SDHAF3	succinate dehydrogenase complex assembly factor 3 [Source:HGNC Symbol;Acc:HGNC:21752]
ENSG00000255298	0.388421	0.213709	0.863131	0.0150006	0.0693514	OR8G5	olfactory receptor family 8 subfamily G member 5 [Source:HGNC Symbol;Acc:HGNC:19622]
ENSG00000186451	0.243428	0.133928	0.862982	0.00385887	0.0243619	SPATA12	spermatogenesis associated 12 [Source:HGNC Symbol;Acc:HGNC:23221]
ENSG00000259343	0.548887	0.302034	0.862468	0.0116883	0.0571417	TMC3-AS1	TMC3 antisense RNA 1 [Source:HGNC Symbol;Acc:HGNC:51424]
ENSG00000233690	0.469178	0.258762	0.859755	0.0232489	0.0965889	EBAG9P1	estrogen receptor binding site associated, antigen, 9 pseudogene 1 [Source:HGNC Symbol;Acc:HGNC:45233]
ENSG00000117472	0.549	0.302752	0.859521	0.0162407	0.073678	TSPAN1	tetraspanin 1 [Source:HGNC Symbol;Acc:HGNC:20657]
ENSG00000173559	64.8614	35.7653	0.858805	2.3618e-05	0.000349534	NABP1	nucleic acid binding protein 1 [Source:HGNC Symbol;Acc:HGNC:26232]
ENSG00000257893	0.461002	0.254286	0.858539	0.00845002	0.0448228	RP11-587P21.2	long intergenic non-protein coding RNA 2404 [Source:HGNC Symbol;Acc:HGNC:53331]
ENSG00000229656	0.747224	0.412731	0.857037	0.00685578	0.037804	RP11-462L8.1	ITGB1 divergent transcript [Source:HGNC Symbol;Acc:HGNC:53718]
ENSG00000133105	0.204628	0.113026	0.856939	0.00307272	0.0203112	RXFP2	relaxin family peptide receptor 2 [Source:HGNC Symbol;Acc:HGNC:17318]
ENSG00000248371	17.771	9.81913	0.855916	5.41839e-06	9.76594e-05	CTC-347C20.2	long intergenic non-protein coding RNA 2056 [Source:HGNC Symbol;Acc:HGNC:52898]
ENSG00000280046	0.675857	0.373521	0.855689	0.00112238	0.00890912	RP11-1099M24.6	TEC
ENSG00000260542	0.835484	0.462366	0.85393	0.00136912	0.0104925	RP13-379O24.2	novel transcript
ENSG00000129911	20.3608	11.2658	0.853865	4.17147e-06	7.80364e-05	KLF16	Kruppel like factor 16 [Source:HGNC Symbol;Acc:HGNC:16857]
ENSG00000127831	0.457947	0.253765	0.852273	0.0035496	0.0227631	VIL1	villin 1 [Source:HGNC Symbol;Acc:HGNC:12690]
ENSG00000247950	1.061	0.587952	0.852107	0.00147607	0.0111962	SEC24B-AS1	SEC24B antisense RNA 1 [Source:HGNC Symbol;Acc:HGNC:44003]
ENSG00000272906	0.533939	0.295981	0.852014	0.006108	0.0346872	RP11-533E19.7	novel transcript, antisense to TOR1AIP1
ENSG00000145990	5.89667	3.26746	0.851766	1.34642e-09	6.41335e-08	GFOD1	glucose-fructose oxidoreductase domain containing 1 [Source:HGNC Symbol;Acc:HGNC:21096]
ENSG00000180902	6.97245	3.86421	0.851573	0.000145864	0.00161903	D2HGDH	D-2-hydroxyglutarate dehydrogenase [Source:HGNC Symbol;Acc:HGNC:28358]
ENSG00000114737	5.84801	3.24162	0.851272	3.80059e-05	0.000519986	CISH	cytokine inducible SH2 containing protein [Source:HGNC Symbol;Acc:HGNC:1984]
ENSG00000256060	4.88888	2.71285	0.849839	4.66113e-07	1.14864e-05	TRAPPC2B	trafficking protein particle complex 2B [Source:HGNC Symbol;Acc:HGNC:10710]
ENSG00000280194	2.41199	1.33875	0.849514	2.40067e-05	0.000354105	AD000864.6	novel transcript
ENSG00000129595	0.42762	0.237828	0.847172	0.00269064	0.0182949	EPB41L4A	erythrocyte membrane protein band 4.1 like 4A [Source:HGNC Symbol;Acc:HGNC:13278]
ENSG00000101188	5.88967	3.27561	0.846478	1.58278e-08	5.84795e-07	NTSR1	neurotensin receptor 1 [Source:HGNC Symbol;Acc:HGNC:8039]
ENSG00000238121	9.24782	5.14418	0.846325	1.30722e-05	0.000209903	LINC00426	long intergenic non-protein coding RNA 426 [Source:HGNC Symbol;Acc:HGNC:42761]
ENSG00000271840	0.652867	0.363167	0.84618	0.0105238	0.0526861	RP1-224A6.9	-
ENSG00000146676	20.994	11.6798	0.845965	3.70543e-10	2.07808e-08	PURB	purine rich element binding protein B [Source:HGNC Symbol;Acc:HGNC:9702]
ENSG00000186354	4.98881	2.77571	0.845881	1.54233e-07	4.35695e-06	C9orf47	-
ENSG00000126814	48.3117	26.8956	0.845013	6.41682e-09	2.62577e-07	TRMT5	tRNA methyltransferase 5 [Source:HGNC Symbol;Acc:HGNC:23141]
ENSG00000109943	27.5224	15.3308	0.844181	3.26095e-07	8.40121e-06	CRTAM	cytotoxic and regulatory T cell molecule [Source:HGNC Symbol;Acc:HGNC:24313]
ENSG00000160408	16.6197	9.26345	0.843312	3.48869e-07	8.91893e-06	ST6GALNAC6	ST6 N-acetylgalactosaminide alpha-2,6-sialyltransferase 6 [Source:HGNC Symbol;Acc:HGNC:23364]
ENSG00000106992	1.58463	0.884043	0.842279	0.00107441	0.00860388	AK1	adenylate kinase 1 [Source:HGNC Symbol;Acc:HGNC:361]
ENSG00000279393	0.285074	0.158985	0.842197	0.00854285	0.0451623	RP11-95G6.1	TEC
ENSG00000114859	1.57748	0.880478	0.841521	2.85959e-05	0.000409332	CLCN2	chloride voltage-gated channel 2 [Source:HGNC Symbol;Acc:HGNC:2020]
ENSG00000279838	1.28033	0.714667	0.841414	0.00240142	0.0166896	RP4-635A23.6	TEC
ENSG00000146197	0.118015	0.0658989	0.841408	0.00463914	0.0280868	SCUBE3	signal peptide, CUB domain and EGF like domain containing 3 [Source:HGNC Symbol;Acc:HGNC:13655]
ENSG00000219626	2.66227	1.48614	0.841279	0.000127742	0.00144992	FAM228B	family with sequence similarity 228 member B [Source:HGNC Symbol;Acc:HGNC:24736]
ENSG00000236213	2.35422	1.31619	0.83934	0.00207892	0.0148195	AC006369.2	novel transcript
ENSG00000260868	2.49002	1.39588	0.835169	2.11373e-06	4.31476e-05	RP11-394I13.1	long intergenic non-protein coding RNA 1960 [Source:HGNC Symbol;Acc:HGNC:52785]
ENSG00000105851	1.85007	1.03715	0.83507	2.33916e-07	6.28153e-06	PIK3CG	phosphatidylinositol-4,5-bisphosphate 3-kinase catalytic subunit gamma [Source:HGNC Symbol;Acc:HGNC:8978]
ENSG00000110852	11.9652	6.72232	0.831881	4.74567e-07	1.16624e-05	CLEC2B	C-type lectin domain family 2 member B [Source:HGNC Symbol;Acc:HGNC:2053]
ENSG00000108691	2669.8	1501.75	0.830091	4.32568e-08	1.40014e-06	CCL2	C-C motif chemokine ligand 2 [Source:HGNC Symbol;Acc:HGNC:10618]
ENSG00000142396	10.8285	6.09482	0.829269	9.85415e-06	0.000164168	ERVK3-1	endogenous retrovirus group K3 member 1 [Source:HGNC Symbol;Acc:HGNC:30466]
ENSG00000205885	0.365971	0.206121	0.828898	0.0241705	0.0993792	C1RL-AS1	C1RL antisense RNA 1 [Source:HGNC Symbol;Acc:HGNC:27461]
ENSG00000272735	1.54041	0.868048	0.827605	0.00110945	0.00882493	RP11-467P9.1	novel transcript
ENSG00000139200	0.385048	0.217183	0.826914	0.0132805	0.0631748	PIANP	PILR alpha associated neural protein [Source:HGNC Symbol;Acc:HGNC:25338]
ENSG00000115902	51.0378	28.8349	0.823756	8.00006e-09	3.19991e-07	SLC1A4	solute carrier family 1 member 4 [Source:HGNC Symbol;Acc:HGNC:10942]
ENSG00000234664	4.40213	2.48763	0.823351	0.000170414	0.0018439	HMGN2P5	high mobility group nucleosomal binding domain 2 pseudogene 5 [Source:HGNC Symbol;Acc:HGNC:33568]
ENSG00000223806	0.61411	0.347328	0.822504	0.0108389	0.0539495	LINC00114	long intergenic non-protein coding RNA 114 [Source:HGNC Symbol;Acc:HGNC:1265]
ENSG00000143318	1.14204	0.646086	0.822133	0.0022116	0.0155942	CASQ1	calsequestrin 1 [Source:HGNC Symbol;Acc:HGNC:1512]
ENSG00000259004	1.82729	1.03556	0.819769	3.02675e-05	0.000429846	RP11-8L8.2	long intergenic non-protein coding RNA 2285 [Source:HGNC Symbol;Acc:HGNC:53202]
ENSG00000139289	30.9415	17.5325	0.819515	1.66481e-13	1.85131e-11	PHLDA1	pleckstrin homology like domain family A member 1 [Source:HGNC Symbol;Acc:HGNC:8933]
ENSG00000229608	4.7738	2.70648	0.818891	0.000881772	0.00724985	GOLGA2P4	GOLGA2 pseudogene 4 [Source:HGNC Symbol;Acc:HGNC:38600]
ENSG00000247626	0.682267	0.387068	0.81811	0.000161088	0.00175746	MARS2	methionyl-tRNA synthetase 2, mitochondrial [Source:HGNC Symbol;Acc:HGNC:25133]
ENSG00000262227	0.801131	0.45476	0.818044	0.0140584	0.0659103	RP5-1050D4.5	novel transcript, antisense to INCA1
ENSG00000270980	18.8366	10.6877	0.817679	3.59606e-06	6.87199e-05	RP11-626A5.2	coiled-coil-helix-coiled-coil-helix domain containing 2 (CHCHD2) pseudogene
ENSG00000228067	2.84575	1.61528	0.817305	0.00114777	0.00908093	RP11-61J19.3	long intergenic non-protein coding RNA 1740 [Source:HGNC Symbol;Acc:HGNC:52528]
ENSG00000186300	1.53512	0.87157	0.81675	3.09755e-05	0.000438214	ZNF555	zinc finger protein 555 [Source:HGNC Symbol;Acc:HGNC:28382]
ENSG00000167525	4.718	2.68296	0.814494	0.000749191	0.00633779	PROCA1	protein interacting with cyclin A1 [Source:HGNC Symbol;Acc:HGNC:28600]
ENSG00000115756	57.9522	32.9734	0.813567	5.34075e-09	2.24404e-07	HPCAL1	hippocalcin like 1 [Source:HGNC Symbol;Acc:HGNC:5145]
ENSG00000187091	3.81088	2.16913	0.81319	3.49616e-06	6.70031e-05	PLCD1	phospholipase C delta 1 [Source:HGNC Symbol;Acc:HGNC:9060]
ENSG00000249428	0.215427	0.122691	0.812896	0.0213641	0.0906383	CFAP99	-
ENSG00000177464	0.48072	0.273751	0.812303	0.00485559	0.0290735	GPR4	G protein-coupled receptor 4 [Source:HGNC Symbol;Acc:HGNC:4497]
ENSG00000111305	0.851385	0.485221	0.811828	0.00114229	0.00904035	GSG1	germ cell associated 1 [Source:HGNC Symbol;Acc:HGNC:19716]
ENSG00000273142	1.33545	0.760864	0.811824	5.51387e-05	0.000713148	RP11-458F8.4	long intergenic non-protein coding RNA 2604 [Source:HGNC Symbol;Acc:HGNC:53972]
ENSG00000077616	1.92958	1.09954	0.811631	2.15092e-05	0.000322444	NAALAD2	N-acetylated alpha-linked acidic dipeptidase 2 [Source:HGNC Symbol;Acc:HGNC:14526]
ENSG00000155265	0.382892	0.21829	0.811142	0.00103274	0.00831156	GOLGA7B	golgin A7 family member B [Source:HGNC Symbol;Acc:HGNC:31668]
ENSG00000279149	0.259923	0.148239	0.810829	0.0206264	0.0883388	RP11-374F3.5	TEC
ENSG00000223669	0.682475	0.389772	0.808427	0.0136689	0.0645268	RP11-93B14.4	novel transcript
ENSG00000253948	1.26202	0.721028	0.807969	0.0112267	0.0553748	RP11-410L14.2	-
ENSG00000241721	18.3642	10.4922	0.807619	1.96851e-07	5.42847e-06	SUMO1P1	SUMO1 pseudogene 1 [Source:HGNC Symbol;Acc:HGNC:33148]
ENSG00000260517	1.89857	1.08538	0.80701	0.00226926	0.0159417	RP11-426C22.5	novel transcript
ENSG00000198042	8.58871	4.91172	0.806259	5.74121e-06	0.000102699	MAK16	MAK16 homolog [Source:HGNC Symbol;Acc:HGNC:13703]
ENSG00000179168	1.21586	0.695563	0.806205	0.00481333	0.0289049	GGN	gametogenetin [Source:HGNC Symbol;Acc:HGNC:18869]
ENSG00000164845	0.487104	0.278724	0.806165	0.0118482	0.0577538	FAM86FP	family with sequence similarity 86 member F, pseudogene [Source:HGNC Symbol;Acc:HGNC:42357]
ENSG00000142319	0.365445	0.209135	0.806031	0.0142455	0.0665416	SLC6A3	solute carrier family 6 member 3 [Source:HGNC Symbol;Acc:HGNC:11049]
ENSG00000229056	0.381495	0.21847	0.805057	0.0147834	0.0685017	AC020571.3	HECW2 antisense RNA 1 [Source:HGNC Symbol;Acc:HGNC:54062]
ENSG00000281827	2.75326	1.57666	0.804465	0.0188941	0.082742	AC005071.4	-
ENSG00000203711	1.12227	0.643548	0.802885	0.00867378	0.0456568	C6orf99	chromosome 6 open reading frame 99 [Source:HGNC Symbol;Acc:HGNC:21179]
ENSG00000197961	4.70471	2.69893	0.801783	7.05822e-06	0.000122891	ZNF121	zinc finger protein 121 [Source:HGNC Symbol;Acc:HGNC:12904]
ENSG00000138411	4.91915	2.82196	0.801764	4.46222e-06	8.29512e-05	HECW2	HECT, C2 and WW domain containing E3 ubiquitin protein ligase 2 [Source:HGNC Symbol;Acc:HGNC:29853]
ENSG00000225401	1.1676	0.670063	0.801524	0.0182815	0.080656	TGIF2P1	TGFB induced factor homeobox 2 pseudogene 1 [Source:HGNC Symbol;Acc:HGNC:33317]
ENSG00000064225	78.7957	45.2186	0.801213	5.65506e-08	1.7723e-06	ST3GAL6	ST3 beta-galactoside alpha-2,3-sialyltransferase 6 [Source:HGNC Symbol;Acc:HGNC:18080]
ENSG00000224376	1.66505	0.955837	0.801049	0.000174949	0.00188378	AC017104.6	novel transcript
ENSG00000231683	0.775871	0.445459	0.800965	0.00142048	0.0108301	RP1-27K12.2	-
ENSG00000171310	63.3708	36.3807	0.800649	2.52461e-07	6.70842e-06	CHST11	carbohydrate sulfotransferase 11 [Source:HGNC Symbol;Acc:HGNC:17422]
ENSG00000132970	0.203173	0.116921	0.798042	0.00962465	0.0493724	WASF3	WAS protein family member 3 [Source:HGNC Symbol;Acc:HGNC:12734]
ENSG00000076258	4.35456	2.50546	0.797659	4.73758e-06	8.74597e-05	FMO4	flavin containing monooxygenase 4 [Source:HGNC Symbol;Acc:HGNC:3772]
ENSG00000234009	2.77651	1.598	0.797255	0.00206406	0.0147372	RPL5P34	ribosomal protein L5 pseudogene 34 [Source:HGNC Symbol;Acc:HGNC:36463]
ENSG00000268030	1.3374	0.770067	0.796727	4.9646e-05	0.000652341	AC005253.2	novel transcript, antisense to KXD1
ENSG00000164442	67.2858	38.7343	0.7967	4.55394e-09	1.94723e-07	CITED2	Cbp/p300 interacting transactivator with Glu/Asp rich carboxy-terminal domain 2 [Source:HGNC Symbol;Acc:HGNC:1987]
ENSG00000188869	0.0924577	0.0533044	0.795839	0.0134604	0.0637846	TMC3	transmembrane channel like 3 [Source:HGNC Symbol;Acc:HGNC:22995]
ENSG00000159164	0.213197	0.122882	0.795215	0.00323414	0.0210956	SV2A	synaptic vesicle glycoprotein 2A [Source:HGNC Symbol;Acc:HGNC:20566]
ENSG00000227543	4.64713	2.67858	0.79503	9.60345e-05	0.00114412	SPAG5-AS1	SPAG5 antisense RNA 1 [Source:HGNC Symbol;Acc:HGNC:41140]
ENSG00000273004	1.00414	0.579222	0.794156	0.00419671	0.0259991	GS1-279B7.2	novel transcript
ENSG00000119986	5.17784	2.98632	0.793983	0.000105381	0.00123287	AVPI1	arginine vasopressin induced 1 [Source:HGNC Symbol;Acc:HGNC:30898]
ENSG00000230295	1.21423	0.700539	0.793765	0.0191678	0.0836108	GTF2IP23	general transcription factor IIi pseudogene 23 [Source:HGNC Symbol;Acc:HGNC:51735]
ENSG00000250959	5.08823	2.9358	0.793705	0.000348525	0.00335297	GLUD1P3	glutamate dehydrogenase 1 pseudogene 3 [Source:HGNC Symbol;Acc:HGNC:4338]
ENSG00000149761	11.5032	6.6373	0.793455	5.349e-05	0.000696442	NUDT22	nudix hydrolase 22 [Source:HGNC Symbol;Acc:HGNC:28189]
ENSG00000108064	11.7448	6.77654	0.793434	2.97252e-07	7.74047e-06	TFAM	transcription factor A, mitochondrial [Source:HGNC Symbol;Acc:HGNC:11741]
ENSG00000010278	121.39	70.055	0.7931	8.10443e-07	1.87604e-05	CD9	CD9 molecule [Source:HGNC Symbol;Acc:HGNC:1709]
ENSG00000231830	6.5791	3.7977	0.792949	9.58736e-05	0.00114323	XX-FW83128A1.2	novel transcript
ENSG00000258623	1.8708	1.082	0.79021	0.0038654	0.0243833	CTD-2325P2.3	novel transcript, antisense to RAD51L1
ENSG00000019144	54.9261	31.7773	0.789503	4.84202e-06	8.90176e-05	PHLDB1	pleckstrin homology like domain family B member 1 [Source:HGNC Symbol;Acc:HGNC:23697]
ENSG00000171659	0.586941	0.339736	0.788769	0.00386283	0.0243728	GPR34	G protein-coupled receptor 34 [Source:HGNC Symbol;Acc:HGNC:4490]
ENSG00000186352	3.89975	2.25786	0.788626	9.4399e-05	0.00112767	ANKRD37	ankyrin repeat domain 37 [Source:HGNC Symbol;Acc:HGNC:29593]
ENSG00000250635	0.995	0.576318	0.788219	0.0100158	0.0507436	CTD-3224K15.2	CXXC5 antisense RNA 1 [Source:HGNC Symbol;Acc:HGNC:53009]
ENSG00000198959	3.40061	1.96988	0.787802	1.34256e-05	0.00021506	TGM2	transglutaminase 2 [Source:HGNC Symbol;Acc:HGNC:11778]
ENSG00000228037	6.05031	3.50522	0.787683	0.000911534	0.00746231	RP3-395M20.9	-
ENSG00000145824	0.294652	0.170769	0.787421	0.0037002	0.023525	CXCL14	C-X-C motif chemokine ligand 14 [Source:HGNC Symbol;Acc:HGNC:10640]
ENSG00000224165	0.567496	0.328977	0.78741	0.0141516	0.0662772	DNAJC27-AS1	DNAJC27 antisense RNA 1 [Source:HGNC Symbol;Acc:HGNC:42943]
ENSG00000257913	0.695179	0.403141	0.786679	0.00248373	0.0171321	RP11-386G11.5	DDN and PRKAG1 antisense RNA 1 [Source:HGNC Symbol;Acc:HGNC:53464]
ENSG00000198467	2.35548	1.36588	0.786434	0.00232063	0.0162291	TPM2	tropomyosin 2 [Source:HGNC Symbol;Acc:HGNC:12011]
ENSG00000251586	1.01245	0.588721	0.783294	0.0165154	0.0745936	TET2-AS1	TET2 antisense RNA 1 [Source:HGNC Symbol;Acc:HGNC:41125]
ENSG00000235822	3.86427	2.2475	0.782669	0.00292823	0.0195208	LINC01073	-
ENSG00000123983	104.648	60.9157	0.780664	3.21295e-08	1.08893e-06	ACSL3	acyl-CoA synthetase long chain family member 3 [Source:HGNC Symbol;Acc:HGNC:3570]
ENSG00000272145	1.60414	0.934221	0.780247	6.86077e-05	0.000856439	NFYC-AS1	NFYC antisense RNA 1 [Source:HGNC Symbol;Acc:HGNC:49451]
ENSG00000254236	1.40748	0.820196	0.779362	0.00423793	0.0261977	KB-1639H6.2	novel transcript
ENSG00000176490	0.894196	0.521388	0.778411	0.00571319	0.0329617	DIRAS1	DIRAS family GTPase 1 [Source:HGNC Symbol;Acc:HGNC:19127]
ENSG00000264448	0.53691	0.313392	0.777534	0.0161825	0.0734761	RP3-388N13.5	novel transcript
ENSG00000251179	1.60527	0.93672	0.777525	0.00930911	0.0480778	TMEM92-AS1	TMEM92 antisense RNA 1 [Source:HGNC Symbol;Acc:HGNC:50442]
ENSG00000245293	0.639999	0.373547	0.777245	0.00643045	0.0360405	RP11-286E11.1	-
ENSG00000235245	8.7033	5.08014	0.776853	6.50211e-05	0.000820511	RP11-122K13.12	novel transcript
ENSG00000234684	1.9669	1.1482	0.77683	0.000126068	0.00143734	SDCBP2-AS1	SDCBP2 antisense RNA 1 [Source:HGNC Symbol;Acc:HGNC:44314]
ENSG00000188672	1.35812	0.792797	0.776545	0.00310848	0.0204815	RHCE	Rh blood group CcEe antigens [Source:HGNC Symbol;Acc:HGNC:10008]
ENSG00000133597	15.1719	8.86111	0.775865	9.93403e-06	0.000165189	ADCK2	aarF domain containing kinase 2 [Source:HGNC Symbol;Acc:HGNC:19039]
ENSG00000253320	1.98744	1.16146	0.775345	0.00078599	0.00659682	AZIN1-AS1	AZIN1 antisense RNA 1 [Source:HGNC Symbol;Acc:HGNC:51558]
ENSG00000218891	3.18971	1.86461	0.774627	2.09746e-05	0.000315674	ZNF579	zinc finger protein 579 [Source:HGNC Symbol;Acc:HGNC:26646]
ENSG00000136695	18.4378	10.7851	0.773651	5.596e-10	2.96366e-08	IL36RN	interleukin 36 receptor antagonist [Source:HGNC Symbol;Acc:HGNC:15561]
ENSG00000233791	8.17493	4.78281	0.773389	2.0882e-06	4.27482e-05	LINC01136	long intergenic non-protein coding RNA 1136 [Source:HGNC Symbol;Acc:HGNC:49452]
ENSG00000187775	7.71107	4.51146	0.773366	5.56769e-05	0.00071964	DNAH17	dynein axonemal heavy chain 17 [Source:HGNC Symbol;Acc:HGNC:2946]
ENSG00000197980	4.74586	2.77683	0.773344	9.40456e-06	0.000157268	LEKR1	leucine, glutamate and lysine rich 1 [Source:HGNC Symbol;Acc:HGNC:33765]
ENSG00000204590	30.9097	18.0905	0.772846	7.24109e-10	3.73105e-08	GNL1	G protein nucleolar 1 (putative) [Source:HGNC Symbol;Acc:HGNC:4413]
ENSG00000165209	2.05372	1.20221	0.772732	4.93862e-05	0.000649678	STRBP	spermatid perinuclear RNA binding protein [Source:HGNC Symbol;Acc:HGNC:16462]
ENSG00000035687	52.1429	30.5336	0.772085	1.39941e-08	5.24316e-07	ADSS	adenylosuccinate synthase [Source:HGNC Symbol;Acc:HGNC:292]
ENSG00000053372	22.4724	13.1652	0.77146	2.03064e-06	4.16751e-05	MRTO4	MRT4 homolog, ribosome maturation factor [Source:HGNC Symbol;Acc:HGNC:18477]
ENSG00000279452	1.18408	0.693813	0.771414	0.0013415	0.0103284	AC006277.3	TEC
ENSG00000258279	1.02162	0.598909	0.770839	0.0119883	0.0582024	LINC00592	long intergenic non-protein coding RNA 592 [Source:HGNC Symbol;Acc:HGNC:27474]
ENSG00000277632	1179.65	691.406	0.770759	6.31e-09	2.59401e-07	CCL3	C-C motif chemokine ligand 3 [Source:HGNC Symbol;Acc:HGNC:10627]
ENSG00000115183	0.720012	0.422292	0.77001	0.000131103	0.00148111	TANC1	tetratricopeptide repeat, ankyrin repeat and coiled-coil containing 1 [Source:HGNC Symbol;Acc:HGNC:29364]
ENSG00000091039	111.528	65.4187	0.76964	2.75922e-08	9.58315e-07	OSBPL8	oxysterol binding protein like 8 [Source:HGNC Symbol;Acc:HGNC:16396]
ENSG00000122733	0.708532	0.415823	0.769145	0.00599071	0.0341727	PHF24	PHD finger protein 24 [Source:HGNC Symbol;Acc:HGNC:29180]
ENSG00000234465	0.960069	0.563767	0.768575	0.00452644	0.0275863	PINLYP	phospholipase A2 inhibitor and LY6/PLAUR domain containing [Source:HGNC Symbol;Acc:HGNC:44206]
ENSG00000225931	7.41194	4.35138	0.768468	0.000303738	0.00298902	RP3-395M20.7	novel transcript
ENSG00000249274	2.12411	1.24772	0.767934	0.000808308	0.00674986	PDLIM1P4	PDZ and LIM domain 1 pseudogene 4 [Source:HGNC Symbol;Acc:HGNC:48947]
ENSG00000185669	4.33038	2.54596	0.766291	0.00781332	0.0420993	SNAI3	snail family transcriptional repressor 3 [Source:HGNC Symbol;Acc:HGNC:18411]
ENSG00000176597	141.909	83.4744	0.765562	1.42013e-08	5.30586e-07	B3GNT5	UDP-GlcNAc:betaGal beta-1,3-N-acetylglucosaminyltransferase 5 [Source:HGNC Symbol;Acc:HGNC:15684]
ENSG00000231473	0.724418	0.426407	0.765445	0.00993018	0.0504572	LINC00441	RB1 divergent transcript [Source:HGNC Symbol;Acc:HGNC:42778]
ENSG00000113460	5.05493	2.97566	0.764526	1.22372e-05	0.000197688	BRIX1	BRX1, biogenesis of ribosomes [Source:HGNC Symbol;Acc:HGNC:24170]
ENSG00000264269	6.1679	3.63175	0.764199	2.32287e-05	0.000344921	RP11-15F12.1	novel transcript, antisense to DYM
ENSG00000248208	6.33979	3.73995	0.761588	1.76936e-06	3.69048e-05	RP11-153M7.1	WD repeat domain 45 pseudogene 1 [Source:HGNC Symbol;Acc:HGNC:52406]
ENSG00000260908	0.958369	0.565682	0.761145	0.0104022	0.052254	CTB-134H23.3	phospholipase A2, group X (PLA2G10) pseudogene
ENSG00000178896	4.93482	2.91351	0.760352	1.60084e-06	3.3845e-05	EXOSC4	exosome component 4 [Source:HGNC Symbol;Acc:HGNC:18189]
ENSG00000131351	12.0763	7.13023	0.760227	7.52604e-06	0.000130017	HAUS8	HAUS augmin like complex subunit 8 [Source:HGNC Symbol;Acc:HGNC:30532]
ENSG00000073536	1.3915	0.821882	0.759833	0.000215704	0.00224732	NLE1	notchless homolog 1 [Source:HGNC Symbol;Acc:HGNC:19889]
ENSG00000118564	207.745	122.708	0.75959	3.5091e-08	1.17289e-06	FBXL5	F-box and leucine rich repeat protein 5 [Source:HGNC Symbol;Acc:HGNC:13602]
ENSG00000199377	5.28469	3.1224	0.759103	0.00243936	0.0169103	RNU5F-1	RNA, U5F small nuclear 1 [Source:HGNC Symbol;Acc:HGNC:10216]
ENSG00000259642	3.40604	2.01379	0.758279	3.52383e-07	8.98289e-06	ST20-AS1	ST20 antisense RNA 1 [Source:HGNC Symbol;Acc:HGNC:27521]
ENSG00000136950	13.4487	7.95203	0.758099	2.40987e-07	6.44542e-06	ARPC5L	actin related protein 2/3 complex subunit 5 like [Source:HGNC Symbol;Acc:HGNC:23366]
ENSG00000262202	25.6693	15.1905	0.756943	1.26694e-07	3.65656e-06	RP11-160E2.6	novel transcript
ENSG00000258944	1.90802	1.13021	0.755946	0.0053603	0.0313624	RP4-647C14.3	novel transcript, antisense to PAPLN
ENSG00000185825	317.972	188.35	0.755487	1.67994e-07	4.72566e-06	BCAP31	B cell receptor associated protein 31 [Source:HGNC Symbol;Acc:HGNC:16695]
ENSG00000225300	0.307849	0.182804	0.752143	0.00598716	0.0341598	RP11-1086F11.1	novel transcript
ENSG00000104883	1.44508	0.858506	0.751616	0.000731602	0.00620674	PEX11G	peroxisomal biogenesis factor 11 gamma [Source:HGNC Symbol;Acc:HGNC:20208]
ENSG00000011478	8.04168	4.77824	0.751097	9.34544e-06	0.000156536	QPCTL	glutaminyl-peptide cyclotransferase like [Source:HGNC Symbol;Acc:HGNC:25952]
ENSG00000224478	0.909435	0.540415	0.75095	0.0098819	0.0503238	RP11-13P5.1	novel transcript
ENSG00000053524	1.59475	0.947872	0.750754	0.000299624	0.00295728	MCF2L2	MCF.2 cell line derived transforming sequence-like 2 [Source:HGNC Symbol;Acc:HGNC:30319]
ENSG00000124091	0.963405	0.572775	0.750478	0.0208526	0.0890068	GCNT7	glucosaminyl (N-acetyl) transferase family member 7 [Source:HGNC Symbol;Acc:HGNC:16099]
ENSG00000106266	193.163	114.853	0.750044	3.16208e-08	1.07504e-06	SNX8	sorting nexin 8 [Source:HGNC Symbol;Acc:HGNC:14972]
ENSG00000232324	0.978711	0.582285	0.749714	0.00646442	0.036151	AC008440.10	novel transcript
ENSG00000186907	5.44224	3.23744	0.749335	6.724e-05	0.000841732	RTN4RL2	reticulon 4 receptor like 2 [Source:HGNC Symbol;Acc:HGNC:23053]
ENSG00000130844	8.38782	4.99058	0.74914	6.10125e-07	1.47087e-05	ZNF331	zinc finger protein 331 [Source:HGNC Symbol;Acc:HGNC:15489]
ENSG00000175691	0.728241	0.433463	0.74908	0.0101999	0.0514513	ZNF77	zinc finger protein 77 [Source:HGNC Symbol;Acc:HGNC:13150]
ENSG00000185567	0.038438	0.022895	0.74819	0.0228144	0.0953039	AHNAK2	AHNAK nucleoprotein 2 [Source:HGNC Symbol;Acc:HGNC:20125]
ENSG00000159840	373.878	222.768	0.747027	1.37959e-08	5.19082e-07	ZYX	zyxin [Source:HGNC Symbol;Acc:HGNC:13200]
ENSG00000229944	1.02644	0.612306	0.745618	0.00175265	0.0129117	EIF4EP2	eukaryotic translation initiation factor 4E pseudogene 2 [Source:HGNC Symbol;Acc:HGNC:32428]
ENSG00000186409	1.48613	0.88666	0.745382	0.000521445	0.00467861	CCDC30	coiled-coil domain containing 30 [Source:HGNC Symbol;Acc:HGNC:26103]
ENSG00000262172	2.10827	1.25812	0.745184	0.00377244	0.0239214	CTD-2529O21.1	novel transcript
ENSG00000125885	0.144649	0.086341	0.745096	0.00654488	0.0365052	MCM8	minichromosome maintenance 8 homologous recombination repair factor [Source:HGNC Symbol;Acc:HGNC:16147]
ENSG00000187566	2.4577	1.46658	0.745045	0.000126333	0.00143886	NHLRC1	NHL repeat containing E3 ubiquitin protein ligase 1 [Source:HGNC Symbol;Acc:HGNC:21576]
ENSG00000106333	0.616356	0.367953	0.74487	0.0109446	0.0543438	PCOLCE	procollagen C-endopeptidase enhancer [Source:HGNC Symbol;Acc:HGNC:8738]
ENSG00000153071	55.8433	33.324	0.744832	8.62141e-06	0.000145569	DAB2	DAB2, clathrin adaptor protein [Source:HGNC Symbol;Acc:HGNC:2662]
ENSG00000100767	5.05148	3.01664	0.743817	0.000747196	0.00632895	PAPLN	papilin, proteoglycan like sulfated glycoprotein [Source:HGNC Symbol;Acc:HGNC:19262]
ENSG00000229473	2.84215	1.69812	0.74341	0.00610826	0.0346872	RGS17P1	regulator of G protein signaling 17 pseudogene 1 [Source:HGNC Symbol;Acc:HGNC:39729]
ENSG00000271555	1.85304	1.10721	0.743092	0.0207928	0.0888656	CTD-3214K23.1	novel transcript, sense intronic KANK1
ENSG00000131849	1.02543	0.61306	0.742224	9.83762e-05	0.00116836	ZNF132	zinc finger protein 132 [Source:HGNC Symbol;Acc:HGNC:12916]
ENSG00000172006	0.531563	0.318067	0.741277	0.00401177	0.0251044	ZNF554	zinc finger protein 554 [Source:HGNC Symbol;Acc:HGNC:26629]
ENSG00000148204	0.279346	0.167157	0.741219	0.00989667	0.0503509	CRB2	crumbs 2, cell polarity complex component [Source:HGNC Symbol;Acc:HGNC:18688]
ENSG00000273669	3.12496	1.87203	0.739536	0.000110333	0.00127754	RP11-405M12.4	novel transcript
ENSG00000100092	16.5471	9.92043	0.738129	1.36013e-06	2.95534e-05	SH3BP1	SH3 domain binding protein 1 [Source:HGNC Symbol;Acc:HGNC:10824]
ENSG00000180509	4.16587	2.49819	0.737811	4.71724e-05	0.000626434	KCNE1	potassium voltage-gated channel subfamily E regulatory subunit 1 [Source:HGNC Symbol;Acc:HGNC:6240]
ENSG00000176834	3.44671	2.0671	0.737805	0.000681714	0.00583741	VSIG10	V-set and immunoglobulin domain containing 10 [Source:HGNC Symbol;Acc:HGNC:26078]
ENSG00000233559	6.58357	3.94889	0.737532	1.05926e-05	0.000174721	AC016831.7	long intergenic non-protein coding RNA 513 [Source:HGNC Symbol;Acc:HGNC:43566]
ENSG00000205133	15.2812	9.16706	0.737261	1.62671e-05	0.000254457	TRIQK	triple QxxK/R motif containing [Source:HGNC Symbol;Acc:HGNC:27828]
ENSG00000228486	9.92034	5.95181	0.737149	0.00844723	0.0448169	LINC01125	chromosome 2 open reading frame 92 [Source:HGNC Symbol;Acc:HGNC:49272]
ENSG00000162063	1.99535	1.19863	0.735388	3.1891e-05	0.000449417	CCNF	cyclin F [Source:HGNC Symbol;Acc:HGNC:1591]
ENSG00000259476	2.08967	1.25554	0.735211	2.25582e-05	0.000335714	RP11-50C13.2	novel transcript, sense intronic to LIPC
ENSG00000234912	2.68912	1.61683	0.734188	0.000399814	0.00374232	SNHG20	small nucleolar RNA host gene 20 [Source:HGNC Symbol;Acc:HGNC:33099]
ENSG00000119865	1.168	0.703022	0.732763	0.00200678	0.0144094	CNRIP1	cannabinoid receptor interacting protein 1 [Source:HGNC Symbol;Acc:HGNC:24546]
ENSG00000265185	24.3796	14.6761	0.73231	3.18228e-06	6.19683e-05	SNORD3B-1	small nucleolar RNA, C/D box 3B-1 [Source:HGNC Symbol;Acc:HGNC:10168]
ENSG00000276023	3.5248	2.12313	0.731458	3.1879e-06	6.20325e-05	DUSP14	dual specificity phosphatase 14 [Source:HGNC Symbol;Acc:HGNC:17007]
ENSG00000171574	2.38904	1.43921	0.731218	0.00278488	0.0187624	ZNF584	zinc finger protein 584 [Source:HGNC Symbol;Acc:HGNC:27318]
ENSG00000227908	2.80231	1.68908	0.730459	0.000110556	0.00127825	FLJ31104	uncharacterized LOC441072 [Source:NCBI gene;Acc:441072]
ENSG00000260708	24.7962	14.9456	0.730431	1.68812e-06	3.53814e-05	CTA-29F11.1	novel transcript, antisense to TBC1D22A
ENSG00000204390	3.96596	2.39059	0.730395	3.00372e-05	0.000427209	HSPA1L	heat shock protein family A (Hsp70) member 1 like [Source:HGNC Symbol;Acc:HGNC:5234]
ENSG00000105447	18.9859	11.4479	0.729861	8.68973e-07	1.99567e-05	GRWD1	glutamate rich WD repeat containing 1 [Source:HGNC Symbol;Acc:HGNC:21270]
ENSG00000139116	0.300739	0.181424	0.729558	0.00079215	0.00663587	KIF21A	kinesin family member 21A [Source:HGNC Symbol;Acc:HGNC:19349]
ENSG00000203760	10.2338	6.17532	0.728832	6.40528e-06	0.000112776	CENPW	centromere protein W [Source:HGNC Symbol;Acc:HGNC:21488]
ENSG00000237803	4.33342	2.61744	0.727483	0.000165289	0.00179573	LINC00211	long intergenic non-protein coding RNA 211 [Source:HGNC Symbol;Acc:HGNC:37459]
ENSG00000048740	11.9152	7.19681	0.727401	8.11899e-08	2.43835e-06	CELF2	CUGBP Elav-like family member 2 [Source:HGNC Symbol;Acc:HGNC:2550]
ENSG00000100335	34.0009	20.5448	0.726817	4.01734e-07	1.0077e-05	MIEF1	mitochondrial elongation factor 1 [Source:HGNC Symbol;Acc:HGNC:25979]
ENSG00000135424	5.98763	3.61817	0.726808	0.00116249	0.00917554	ITGA7	integrin subunit alpha 7 [Source:HGNC Symbol;Acc:HGNC:6143]
ENSG00000230910	0.827622	0.500285	0.726675	0.00221294	0.0155995	RP3-525N10.2	-
ENSG00000172349	25.6454	15.4994	0.726504	6.76514e-07	1.6005e-05	IL16	interleukin 16 [Source:HGNC Symbol;Acc:HGNC:5980]
ENSG00000204618	1.74879	1.05762	0.725743	0.000324822	0.003158	RNF39	ring finger protein 39 [Source:HGNC Symbol;Acc:HGNC:18064]
ENSG00000257594	0.201453	0.121883	0.725383	0.00544534	0.0317067	GALNT4	polypeptide N-acetylgalactosaminyltransferase 4 [Source:HGNC Symbol;Acc:HGNC:4126]
ENSG00000198246	5.76204	3.48526	0.725313	0.000898608	0.00736336	SLC29A3	solute carrier family 29 member 3 [Source:HGNC Symbol;Acc:HGNC:23096]
ENSG00000142627	0.290656	0.175866	0.724635	0.0138434	0.0651085	EPHA2	EPH receptor A2 [Source:HGNC Symbol;Acc:HGNC:3386]
ENSG00000081189	2.92479	1.77023	0.72447	3.61666e-05	0.000498934	MEF2C	myocyte enhancer factor 2C [Source:HGNC Symbol;Acc:HGNC:6996]
ENSG00000264940	7.78181	4.71131	0.72429	1.10653e-06	2.45436e-05	SNORD3C	small nucleolar RNA, C/D box 3C [Source:HGNC Symbol;Acc:HGNC:33191]
ENSG00000173013	0.347683	0.210549	0.723735	0.0199834	0.0862634	CCDC96	coiled-coil domain containing 96 [Source:HGNC Symbol;Acc:HGNC:26900]
ENSG00000228382	0.665151	0.403097	0.723673	0.0121731	0.0588748	ITPKB-IT1	ITPKB intronic transcript 1 [Source:HGNC Symbol;Acc:HGNC:41349]
ENSG00000231084	2.41645	1.46363	0.723417	0.000600598	0.00526121	CTA-253N17.1	ribosomal protein L22 pseudogene 24 [Source:HGNC Symbol;Acc:HGNC:53758]
ENSG00000184205	42.1037	25.5044	0.723217	3.80244e-05	0.000519986	TSPYL2	TSPY like 2 [Source:HGNC Symbol;Acc:HGNC:24358]
ENSG00000180066	1.48906	0.902815	0.722343	0.00180378	0.0132235	C10orf91	chromosome 10 open reading frame 91 (putative) [Source:HGNC Symbol;Acc:HGNC:27275]
ENSG00000227256	1.06479	0.645594	0.722255	0.00863287	0.0454938	MIS18A-AS1	MIS18A antisense RNA 1 [Source:HGNC Symbol;Acc:HGNC:40106]
ENSG00000129646	2.70259	1.6403	0.720518	0.00122768	0.00961043	QRICH2	glutamine rich 2 [Source:HGNC Symbol;Acc:HGNC:25326]
ENSG00000005448	0.877763	0.532978	0.720415	0.0036337	0.0231574	WDR54	WD repeat domain 54 [Source:HGNC Symbol;Acc:HGNC:25770]
ENSG00000179094	17.8102	10.8161	0.719553	1.8594e-06	3.84291e-05	PER1	period circadian regulator 1 [Source:HGNC Symbol;Acc:HGNC:8845]
ENSG00000186517	43.1785	26.2224	0.719522	6.24456e-08	1.92533e-06	ARHGAP30	Rho GTPase activating protein 30 [Source:HGNC Symbol;Acc:HGNC:27414]
ENSG00000185112	5.21957	3.17091	0.71909	6.9012e-05	0.000861083	FAM43A	family with sequence similarity 43 member A [Source:HGNC Symbol;Acc:HGNC:26888]
ENSG00000129946	1.16569	0.708589	0.718608	0.000322061	0.00313459	SHC2	SHC adaptor protein 2 [Source:HGNC Symbol;Acc:HGNC:29869]
ENSG00000110721	22.4751	13.6648	0.717906	8.41891e-07	1.94174e-05	CHKA	choline kinase alpha [Source:HGNC Symbol;Acc:HGNC:1937]
ENSG00000135632	7.70146	4.6836	0.717642	0.000191557	0.00203384	SMYD5	SMYD family member 5 [Source:HGNC Symbol;Acc:HGNC:16258]
ENSG00000075391	2.65241	1.61323	0.717418	4.84365e-05	0.00064003	RASAL2	RAS protein activator like 2 [Source:HGNC Symbol;Acc:HGNC:9874]
ENSG00000197498	20.291	12.3445	0.716998	3.39659e-06	6.53769e-05	RPF2	ribosome production factor 2 homolog [Source:HGNC Symbol;Acc:HGNC:20870]
ENSG00000258413	5.78728	3.52211	0.716498	2.46945e-05	0.000362045	RP11-665C16.6	novel transcript
ENSG00000221823	37.3914	22.7613	0.716134	3.90749e-08	1.28965e-06	PPP3R1	protein phosphatase 3 regulatory subunit B, alpha [Source:HGNC Symbol;Acc:HGNC:9317]
ENSG00000248503	0.56968	0.346933	0.716004	0.0102967	0.0518614	RP5-1000K24.2	chromosome 4 open reading frame 46 (C4orf46) pseudogene
ENSG00000221955	16.1269	9.81857	0.715942	2.27014e-07	6.12708e-06	SLC12A8	solute carrier family 12 member 8 [Source:HGNC Symbol;Acc:HGNC:15595]
ENSG00000280162	0.284824	0.17349	0.715912	0.00228055	0.0160083	RP11-314N13.9	TEC
ENSG00000184786	2.33226	1.42022	0.715735	7.02076e-05	0.000873137	TCTE3	t-complex-associated-testis-expressed 3 [Source:HGNC Symbol;Acc:HGNC:11695]
ENSG00000128059	2.46821	1.50394	0.714774	0.000206098	0.00216152	PPAT	phosphoribosyl pyrophosphate amidotransferase [Source:HGNC Symbol;Acc:HGNC:9238]
ENSG00000118515	729.538	444.705	0.714136	9.34906e-06	0.000156536	SGK1	serum/glucocorticoid regulated kinase 1 [Source:HGNC Symbol;Acc:HGNC:10810]
ENSG00000237513	26.6215	16.2321	0.713791	1.66976e-06	3.50243e-05	RP11-325F22.2	novel transcript
ENSG00000120832	0.926689	0.565507	0.713024	0.0110246	0.054648	MTERF2	mitochondrial transcription termination factor 2 [Source:HGNC Symbol;Acc:HGNC:30779]
ENSG00000121101	4.48326	2.73649	0.712269	0.00632336	0.0356428	TEX14	testis expressed 14, intercellular bridge forming factor [Source:HGNC Symbol;Acc:HGNC:11737]
ENSG00000272764	2.35974	1.44241	0.71008	0.00337353	0.0218337	RP11-318E3.9	novel transcript
ENSG00000272719	0.929288	0.568398	0.708879	0.0196366	0.0850428	CTB-161C1.1	novel transcript, antisense to ACTB
ENSG00000243224	0.546342	0.334543	0.708828	0.0150007	0.0693514	RP5-1157M23.2	-
ENSG00000262001	21.6103	13.2266	0.708311	3.77329e-06	7.16952e-05	DLGAP1-AS2	DLGAP1 antisense RNA 2 [Source:HGNC Symbol;Acc:HGNC:28146]
ENSG00000048140	5.93538	3.63531	0.707316	1.82918e-05	0.000280851	TSPAN17	tetraspanin 17 [Source:HGNC Symbol;Acc:HGNC:13594]
ENSG00000237166	1.25116	0.766511	0.707057	0.000145238	0.0016141	AC007163.3	long intergenic non-protein coding RNA 1792 [Source:HGNC Symbol;Acc:HGNC:52582]
ENSG00000133816	21.8352	13.3959	0.704892	7.47525e-07	1.74832e-05	MICAL2	microtubule associated monooxygenase, calponin and LIM domain containing 2 [Source:HGNC Symbol;Acc:HGNC:24693]
ENSG00000262814	2.63413	1.61672	0.704407	4.16494e-05	0.000564056	MRPL12	mitochondrial ribosomal protein L12 [Source:HGNC Symbol;Acc:HGNC:10378]
ENSG00000157315	0.956913	0.588186	0.702421	0.0094986	0.0488293	TMED6	transmembrane p24 trafficking protein 6 [Source:HGNC Symbol;Acc:HGNC:28331]
ENSG00000138678	61.5635	37.8429	0.702062	1.47879e-05	0.000233928	AGPAT9	glycerol-3-phosphate acyltransferase 3 [Source:HGNC Symbol;Acc:HGNC:28157]
ENSG00000122965	17.7006	10.8849	0.701501	1.24006e-07	3.58287e-06	RBM19	RNA binding motif protein 19 [Source:HGNC Symbol;Acc:HGNC:29098]
ENSG00000163421	7.64616	4.70365	0.701026	1.05314e-05	0.000173928	PROK2	prokineticin 2 [Source:HGNC Symbol;Acc:HGNC:18455]
ENSG00000233220	1.58976	0.978638	0.700104	0.00189147	0.0137557	LINC00167	long intergenic non-protein coding RNA 167 [Source:HGNC Symbol;Acc:HGNC:30468]
ENSG00000129315	21.1131	12.9964	0.700036	6.7358e-07	1.5964e-05	CCNT1	cyclin T1 [Source:HGNC Symbol;Acc:HGNC:1599]
ENSG00000163162	89.4068	55.0535	0.699563	2.0387e-07	5.61044e-06	RNF149	ring finger protein 149 [Source:HGNC Symbol;Acc:HGNC:23137]
ENSG00000135763	4.21011	2.5926	0.699526	3.63955e-06	6.94016e-05	URB2	URB2 ribosome biogenesis homolog [Source:HGNC Symbol;Acc:HGNC:28967]
ENSG00000259943	1.20696	0.744635	0.696991	0.00289177	0.0193261	RP1-39G22.7	novel transcript, antisense to ZMPSTE24
ENSG00000251259	5.91314	3.65133	0.695682	1.37982e-05	0.000220365	AC004069.2	novel transcript
ENSG00000140379	791.803	488.874	0.695679	2.52582e-07	6.70842e-06	BCL2A1	BCL2 related protein A1 [Source:HGNC Symbol;Acc:HGNC:991]
ENSG00000167981	1.25118	0.772671	0.695473	2.07931e-05	0.000313474	ZNF597	zinc finger protein 597 [Source:HGNC Symbol;Acc:HGNC:26573]
ENSG00000189223	30.7112	18.9656	0.695401	2.7048e-06	5.38111e-05	PAX8-AS1	PAX8 antisense RNA 1 [Source:HGNC Symbol;Acc:HGNC:49271]
ENSG00000141076	35.9485	22.2025	0.695234	1.76034e-05	0.000271219	CIRH1A	UTP4, small subunit processome component [Source:HGNC Symbol;Acc:HGNC:1983]
ENSG00000204991	0.600532	0.371097	0.695167	0.0194042	0.0842735	SPIRE2	spire type actin nucleation factor 2 [Source:HGNC Symbol;Acc:HGNC:30623]
ENSG00000175866	28.2895	17.477	0.694839	6.62787e-07	1.57502e-05	BAIAP2	BAI1 associated protein 2 [Source:HGNC Symbol;Acc:HGNC:947]
ENSG00000111879	0.820964	0.507609	0.694015	0.00132375	0.0102124	FAM184A	family with sequence similarity 184 member A [Source:HGNC Symbol;Acc:HGNC:20991]
ENSG00000126953	3.29571	2.03735	0.694003	2.05726e-05	0.000310852	TIMM8A	translocase of inner mitochondrial membrane 8A [Source:HGNC Symbol;Acc:HGNC:11817]
ENSG00000229320	4.95452	3.06371	0.693618	0.000127696	0.00144992	KRT8P12	keratin 8 pseudogene 12 [Source:HGNC Symbol;Acc:HGNC:28057]
ENSG00000176842	3.15761	1.9532	0.693155	0.000100413	0.00118779	IRX5	iroquois homeobox 5 [Source:HGNC Symbol;Acc:HGNC:14361]
ENSG00000257137	6.94049	4.29374	0.692977	7.50418e-05	0.000924625	C12orf80	chromosome 12 open reading frame 80 [Source:HGNC Symbol;Acc:HGNC:27473]
ENSG00000204420	5.36469	3.32215	0.691522	0.0103783	0.0521829	C6orf25	megakaryocyte and platelet inhibitory receptor G6b [Source:HGNC Symbol;Acc:HGNC:13937]
ENSG00000124444	2.25054	1.39368	0.691382	1.65731e-05	0.000258333	ZNF576	zinc finger protein 576 [Source:HGNC Symbol;Acc:HGNC:28357]
ENSG00000204291	2.75467	1.70623	0.691162	5.02221e-05	0.000659047	COL15A1	collagen type XV alpha 1 chain [Source:HGNC Symbol;Acc:HGNC:2192]
ENSG00000158481	4.28243	2.65268	0.691108	7.88043e-06	0.000134914	CD1C	CD1c molecule [Source:HGNC Symbol;Acc:HGNC:1636]
ENSG00000234191	43.146	26.737	0.69042	4.95329e-07	1.21278e-05	RP11-157D23.2	novel transcript
ENSG00000067057	99.0762	61.3969	0.690384	1.0108e-05	0.000167872	PFKP	phosphofructokinase, platelet [Source:HGNC Symbol;Acc:HGNC:8878]
ENSG00000230641	2.47912	1.53602	0.690125	0.0146698	0.0680936	USP12-AS2	USP12 antisense RNA 2 (head to head) [Source:HGNC Symbol;Acc:HGNC:39962]
ENSG00000164687	42.2142	26.1791	0.689333	6.35588e-06	0.000112054	FABP5	fatty acid binding protein 5 [Source:HGNC Symbol;Acc:HGNC:3560]
ENSG00000196301	2.20093	1.36548	0.689214	0.00800529	0.0429772	HLA-DRB9	major histocompatibility complex, class II, DR beta 9 (pseudogene) [Source:HGNC Symbol;Acc:HGNC:4957]
ENSG00000272288	11.5275	7.15093	0.689008	0.000293573	0.00291049	RP11-140K17.3	-
ENSG00000100558	4.16061	2.58199	0.688602	0.000704041	0.00600927	PLEK2	pleckstrin 2 [Source:HGNC Symbol;Acc:HGNC:19238]
ENSG00000103034	3.69619	2.29862	0.685429	0.000693729	0.00592885	NDRG4	NDRG family member 4 [Source:HGNC Symbol;Acc:HGNC:14466]
ENSG00000155846	0.604388	0.376594	0.682721	0.000699459	0.00597208	PPARGC1B	PPARG coactivator 1 beta [Source:HGNC Symbol;Acc:HGNC:30022]
ENSG00000072832	0.876207	0.546016	0.682674	0.0016084	0.0120321	CRMP1	collapsin response mediator protein 1 [Source:HGNC Symbol;Acc:HGNC:2365]
ENSG00000178297	0.619596	0.386249	0.682412	0.00876745	0.0460481	TMPRSS9	transmembrane serine protease 9 [Source:HGNC Symbol;Acc:HGNC:30079]
ENSG00000135476	13.5109	8.42367	0.681624	6.04139e-05	0.000771508	ESPL1	extra spindle pole bodies like 1, separase [Source:HGNC Symbol;Acc:HGNC:16856]
ENSG00000156697	14.2262	8.86995	0.681593	5.74812e-06	0.000102699	UTP14A	UTP14A, small subunit processome component [Source:HGNC Symbol;Acc:HGNC:10665]
ENSG00000224977	6.17475	3.85174	0.68117	0.00230818	0.0161639	RP11-160H22.3	-
ENSG00000089195	27.0867	16.8994	0.680636	2.50549e-06	5.01833e-05	TRMT6	tRNA methyltransferase 6 [Source:HGNC Symbol;Acc:HGNC:20900]
ENSG00000165688	28.2528	17.6312	0.680297	4.15488e-06	7.77807e-05	PMPCA	peptidase, mitochondrial processing alpha subunit [Source:HGNC Symbol;Acc:HGNC:18667]
ENSG00000229021	0.467249	0.291799	0.679472	0.000803074	0.0067105	AL591893.1	novel transcript
ENSG00000155275	4.78298	2.98676	0.67947	5.89898e-05	0.000755663	TRMT44	tRNA methyltransferase 44 homolog [Source:HGNC Symbol;Acc:HGNC:26653]
ENSG00000162777	23.851	14.8955	0.679203	4.85291e-06	8.90948e-05	DENND2D	DENN domain containing 2D [Source:HGNC Symbol;Acc:HGNC:26192]
ENSG00000273026	1.20165	0.750505	0.679093	0.0104631	0.0524414	RP11-422P24.10	novel transcript, antisense to SLC39A1
ENSG00000120694	167.87	104.947	0.67769	1.56003e-06	3.30873e-05	HSPH1	heat shock protein family H (Hsp110) member 1 [Source:HGNC Symbol;Acc:HGNC:16969]
ENSG00000274717	11.1149	6.9491	0.677661	0.000849541	0.00703479	RP1-47A17.1	ADAM metallopeptidase with thrombospondin type 1 motif, 7 (ADAMTS7) pseudogene
ENSG00000274963	5.18284	3.24249	0.67721	0.00714993	0.0391183	RN7SL600P	RNA, 7SL, cytoplasmic 600, pseudogene [Source:HGNC Symbol;Acc:HGNC:46616]
ENSG00000175003	12.9918	8.12506	0.677204	0.000175773	0.00189112	SLC22A1	solute carrier family 22 member 1 [Source:HGNC Symbol;Acc:HGNC:10963]
ENSG00000272812	4.29319	2.68858	0.67549	0.000369335	0.00350742	RP5-855D21.3	novel transcript, sense intronic to ZNF596
ENSG00000137168	4.4643	2.79559	0.675386	0.000406547	0.00379734	PPIL1	peptidylprolyl isomerase like 1 [Source:HGNC Symbol;Acc:HGNC:9260]
ENSG00000116604	33.9251	21.2536	0.674655	5.44347e-08	1.71405e-06	MEF2D	myocyte enhancer factor 2D [Source:HGNC Symbol;Acc:HGNC:6997]
ENSG00000147174	4.50328	2.82255	0.674053	0.00279577	0.0188167	ACRC	germ cell nuclear acidic peptidase [Source:HGNC Symbol;Acc:HGNC:15805]
ENSG00000249328	0.993428	0.622933	0.673803	0.0044048	0.026987	RP11-26J3.1	-
ENSG00000235290	1.89286	1.18761	0.672941	0.00514619	0.0304237	HLA-W	major histocompatibility complex, class I, W (pseudogene) [Source:HGNC Symbol;Acc:HGNC:23425]
ENSG00000164983	3.8459	2.41235	0.672915	2.25675e-06	4.56474e-05	TMEM65	transmembrane protein 65 [Source:HGNC Symbol;Acc:HGNC:25203]
ENSG00000162572	2.09076	1.31244	0.671932	0.00337945	0.0218561	SCNN1D	sodium channel epithelial 1 delta subunit [Source:HGNC Symbol;Acc:HGNC:10601]
ENSG00000205755	23.1851	14.5627	0.670961	4.96687e-06	9.06599e-05	CRLF2	cytokine receptor like factor 2 [Source:HGNC Symbol;Acc:HGNC:14281]
ENSG00000100985	43.6969	27.454	0.670522	0.00010579	0.00123602	MMP9	matrix metallopeptidase 9 [Source:HGNC Symbol;Acc:HGNC:7176]
ENSG00000103037	1.74664	1.09783	0.670222	0.00188228	0.0137113	SETD6	SET domain containing 6 [Source:HGNC Symbol;Acc:HGNC:26116]
ENSG00000230479	2.95797	1.85928	0.669977	0.00117265	0.00924482	AP000695.6	novel transcript
ENSG00000270069	18.7866	11.8106	0.669658	0.000411848	0.00383743	MIR222HG	miR222/221 cluster host gene [Source:HGNC Symbol;Acc:HGNC:49555]
ENSG00000226824	12.0815	7.59771	0.669343	4.21644e-05	0.000569294	RP4-756H11.3	-
ENSG00000145088	4.3724	2.75126	0.668487	0.00017346	0.00187153	EAF2	ELL associated factor 2 [Source:HGNC Symbol;Acc:HGNC:23115]
ENSG00000234756	2.7923	1.75801	0.668038	0.000280792	0.00280781	RP11-120C12.3	-
ENSG00000164037	1.17847	0.742071	0.667472	0.0162538	0.0737246	SLC9B1	solute carrier family 9 member B1 [Source:HGNC Symbol;Acc:HGNC:24244]
ENSG00000172009	14.0919	8.87288	0.667441	6.25611e-06	0.000110515	THOP1	thimet oligopeptidase 1 [Source:HGNC Symbol;Acc:HGNC:11793]
ENSG00000167552	26.3156	16.5719	0.667191	0.000218561	0.00227165	TUBA1A	tubulin alpha 1a [Source:HGNC Symbol;Acc:HGNC:20766]
ENSG00000048342	0.734131	0.462699	0.666334	0.00411774	0.0256411	CC2D2A	coiled-coil and C2 domain containing 2A [Source:HGNC Symbol;Acc:HGNC:29253]
ENSG00000248187	2.40401	1.51503	0.666177	0.00062602	0.00544633	RP11-184M15.1	novel transcript
ENSG00000268912	0.228601	0.144211	0.665524	0.0191197	0.0834282	CTD-2619J13.17	novel transcript
ENSG00000185477	0.35611	0.224541	0.665411	0.00195585	0.0141092	GPRIN3	GPRIN family member 3 [Source:HGNC Symbol;Acc:HGNC:27733]
ENSG00000122882	29.8927	18.8575	0.664677	1.03374e-06	2.31605e-05	ECD	ecdysoneless cell cycle regulator [Source:HGNC Symbol;Acc:HGNC:17029]
ENSG00000101986	48.4021	30.5446	0.664164	3.60298e-07	9.17588e-06	ABCD1	ATP binding cassette subfamily D member 1 [Source:HGNC Symbol;Acc:HGNC:61]
ENSG00000273218	1.02135	0.64469	0.66415	0.0203652	0.0875157	LLNLR-246C6.1	novel transcript
ENSG00000164105	4.57558	2.88791	0.663965	0.00179601	0.0131729	SAP30	Sin3A associated protein 30 [Source:HGNC Symbol;Acc:HGNC:10532]
ENSG00000166250	0.280294	0.177066	0.663818	0.018421	0.0811236	CLMP	CXADR like membrane protein [Source:HGNC Symbol;Acc:HGNC:24039]
ENSG00000174173	19.9056	12.5694	0.663278	1.89935e-05	0.000290285	TRMT10C	tRNA methyltransferase 10C, mitochondrial RNase P subunit [Source:HGNC Symbol;Acc:HGNC:26022]
ENSG00000154328	2.52291	1.59328	0.663236	0.000882606	0.00725223	NEIL2	nei like DNA glycosylase 2 [Source:HGNC Symbol;Acc:HGNC:18956]
ENSG00000092200	0.752602	0.475887	0.661466	0.000465711	0.00425303	RPGRIP1	RPGR interacting protein 1 [Source:HGNC Symbol;Acc:HGNC:13436]
ENSG00000124523	0.963919	0.609646	0.661209	0.0019135	0.0138817	SIRT5	sirtuin 5 [Source:HGNC Symbol;Acc:HGNC:14933]
ENSG00000272023	2.20144	1.39322	0.660709	0.00634911	0.0357388	CTC-350I8.1	novel transcript
ENSG00000135919	1.28017	0.810122	0.660481	0.00220501	0.015556	SERPINE2	serpin family E member 2 [Source:HGNC Symbol;Acc:HGNC:8951]
ENSG00000115946	19.4511	12.3072	0.660385	2.19461e-05	0.000328255	PNO1	partner of NOB1 homolog [Source:HGNC Symbol;Acc:HGNC:32790]
ENSG00000267321	2.89055	1.82942	0.660051	0.00379354	0.0240209	RP11-1094M14.11	long intergenic non-protein coding RNA 2001 [Source:HGNC Symbol;Acc:HGNC:52836]
ENSG00000169398	8.80585	5.57621	0.659235	0.000349633	0.00336063	PTK2	protein tyrosine kinase 2 [Source:HGNC Symbol;Acc:HGNC:9611]
ENSG00000268858	5.24074	3.31894	0.659089	1.75486e-05	0.000270687	RP4-591C20.9	novel transcript, antisense to ABHD16B
ENSG00000257122	6.76507	4.28459	0.659028	8.7605e-05	0.00105885	RRN3P3	RRN3 homolog, RNA polymerase I transcription factor pseudogene 3 [Source:HGNC Symbol;Acc:HGNC:37620]
ENSG00000249125	3.51188	2.22449	0.659021	0.00201331	0.0144504	RP11-381N20.2	novel transcript
ENSG00000157933	36.8076	23.3131	0.658884	1.73156e-06	3.62065e-05	SKI	SKI proto-oncogene [Source:HGNC Symbol;Acc:HGNC:10896]
ENSG00000152784	13.4764	8.53611	0.658817	0.0048658	0.029115	PRDM8	PR/SET domain 8 [Source:HGNC Symbol;Acc:HGNC:13993]
ENSG00000111252	119.681	75.8284	0.658387	0.000117466	0.00134879	SH2B3	SH2B adaptor protein 3 [Source:HGNC Symbol;Acc:HGNC:29605]
ENSG00000198796	1.15087	0.729413	0.658262	0.00268311	0.0182521	ALPK2	alpha kinase 2 [Source:HGNC Symbol;Acc:HGNC:20565]
ENSG00000137337	10.7107	6.79169	0.657276	0.000144569	0.00160734	MDC1	mediator of DNA damage checkpoint 1 [Source:HGNC Symbol;Acc:HGNC:21163]
ENSG00000196526	0.537103	0.340708	0.65684	0.0032919	0.0214251	AFAP1	actin filament associated protein 1 [Source:HGNC Symbol;Acc:HGNC:24017]
ENSG00000120800	2.64523	1.68014	0.654943	7.39266e-05	0.00091215	UTP20	UTP20, small subunit processome component [Source:HGNC Symbol;Acc:HGNC:17897]
ENSG00000160818	9.93253	6.30852	0.654904	0.000370583	0.00351463	GPATCH4	G-patch domain containing 4 [Source:HGNC Symbol;Acc:HGNC:25982]
ENSG00000134253	0.977957	0.621486	0.654418	0.0103696	0.0521497	TRIM45	tripartite motif containing 45 [Source:HGNC Symbol;Acc:HGNC:19018]
ENSG00000143382	19.9012	12.6598	0.65261	0.000753198	0.00636158	ADAMTSL4	ADAMTS like 4 [Source:HGNC Symbol;Acc:HGNC:19706]
ENSG00000179447	0.423564	0.269654	0.652255	0.0242709	0.0997612	RP5-1027G4.3	-
ENSG00000237596	6.64024	4.22753	0.651626	0.00151966	0.0114843	RP13-143G15.4	novel transcript
ENSG00000269343	1.76065	1.12111	0.651265	0.00070885	0.00604374	ZNF587B	zinc finger protein 587B [Source:HGNC Symbol;Acc:HGNC:37142]
ENSG00000170325	2.33911	1.49024	0.650512	0.0002426	0.0024799	PRDM10	PR/SET domain 10 [Source:HGNC Symbol;Acc:HGNC:13995]
ENSG00000255921	58.683	37.3916	0.650255	1.05868e-06	2.362e-05	RP11-662I13.2	novel transcript, antisense to BCAT1
ENSG00000105329	625.462	398.604	0.649965	2.86723e-06	5.65778e-05	TGFB1	transforming growth factor beta 1 [Source:HGNC Symbol;Acc:HGNC:11766]
ENSG00000160208	5.44396	3.46983	0.649814	5.36715e-05	0.000697442	RRP1B	ribosomal RNA processing 1B [Source:HGNC Symbol;Acc:HGNC:23818]
ENSG00000001460	0.531872	0.339512	0.648339	0.0231618	0.0963173	STPG1	sperm tail PG-rich repeat containing 1 [Source:HGNC Symbol;Acc:HGNC:28070]
ENSG00000122787	0.990734	0.632286	0.648248	0.00515256	0.0304479	AKR1D1	aldo-keto reductase family 1 member D1 [Source:HGNC Symbol;Acc:HGNC:388]
ENSG00000138166	147.198	93.9384	0.647974	1.37507e-06	2.977e-05	DUSP5	dual specificity phosphatase 5 [Source:HGNC Symbol;Acc:HGNC:3071]
ENSG00000175182	27.8059	17.7599	0.64679	4.93434e-05	0.000649678	FAM131A	family with sequence similarity 131 member A [Source:HGNC Symbol;Acc:HGNC:28308]
ENSG00000253200	0.517067	0.330407	0.646572	0.00898707	0.0468231	RP11-582J16.5	novel transcript, antisense to KIAA1967
ENSG00000022567	4.62132	2.9537	0.645862	0.000217737	0.00226485	SLC45A4	solute carrier family 45 member 4 [Source:HGNC Symbol;Acc:HGNC:29196]
ENSG00000169371	8.82921	5.64332	0.645813	5.64162e-05	0.000727078	SNUPN	snurportin 1 [Source:HGNC Symbol;Acc:HGNC:14245]
ENSG00000263934	66.914	42.7843	0.645275	1.12461e-06	2.49032e-05	SNORD3A	small nucleolar RNA, C/D box 3A [Source:HGNC Symbol;Acc:HGNC:33189]
ENSG00000160179	7.46678	4.77853	0.643972	0.000952033	0.00773916	ABCG1	ATP binding cassette subfamily G member 1 [Source:HGNC Symbol;Acc:HGNC:73]
ENSG00000134242	2.75116	1.76153	0.643337	0.000194433	0.00206026	PTPN22	protein tyrosine phosphatase, non-receptor type 22 [Source:HGNC Symbol;Acc:HGNC:9652]
ENSG00000072110	317.807	203.495	0.643156	6.30028e-07	1.51474e-05	ACTN1	actinin alpha 1 [Source:HGNC Symbol;Acc:HGNC:163]
ENSG00000109065	16.4806	10.5547	0.642965	6.76936e-05	0.000846218	NAT9	N-acetyltransferase 9 (putative) [Source:HGNC Symbol;Acc:HGNC:23133]
ENSG00000166130	1.37295	0.880299	0.641353	0.00308838	0.0203793	IKBIP	IKBKB interacting protein [Source:HGNC Symbol;Acc:HGNC:26430]
ENSG00000166446	11.0527	7.08963	0.640657	1.64743e-06	3.46651e-05	CDYL2	chromodomain Y like 2 [Source:HGNC Symbol;Acc:HGNC:23030]
ENSG00000237149	4.58107	2.93918	0.64046	0.000203048	0.00213879	ZNF503-AS2	ZNF503 antisense RNA 2 [Source:HGNC Symbol;Acc:HGNC:23525]
ENSG00000254477	2.7025	1.73437	0.640116	0.00399041	0.025006	AP000640.10	novel transcript
ENSG00000236770	1.37456	0.882616	0.639602	0.00801636	0.043028	AC079325.5	CD300 antigen pseudogene
ENSG00000169288	2.77798	1.78437	0.63895	0.00087483	0.00721277	MRPL1	mitochondrial ribosomal protein L1 [Source:HGNC Symbol;Acc:HGNC:14275]
ENSG00000274215	2.91831	1.87498	0.638372	0.000264003	0.00267406	CTD-2313J17.6	novel transcript
ENSG00000253111	1.56694	1.00694	0.638097	0.0225503	0.0944673	RP11-136O12.2	novel transcript
ENSG00000148296	6.66636	4.28416	0.63793	0.000315415	0.00308006	SURF6	surfeit 6 [Source:HGNC Symbol;Acc:HGNC:11478]
ENSG00000128340	496.76	319.336	0.637474	3.62887e-07	9.22418e-06	RAC2	Rac family small GTPase 2 [Source:HGNC Symbol;Acc:HGNC:9802]
ENSG00000214900	15.3093	9.8438	0.637143	0.00214814	0.0152031	LINC01588	long intergenic non-protein coding RNA 1588 [Source:HGNC Symbol;Acc:HGNC:27503]
ENSG00000173638	5.3724	3.45521	0.636905	2.4094e-05	0.000355197	SLC19A1	solute carrier family 19 member 1 [Source:HGNC Symbol;Acc:HGNC:10937]
ENSG00000164404	1.74637	1.12513	0.634569	0.019585	0.0848471	GDF9	growth differentiation factor 9 [Source:HGNC Symbol;Acc:HGNC:4224]
ENSG00000099250	43.9482	28.3104	0.634475	2.46807e-06	4.95456e-05	NRP1	neuropilin 1 [Source:HGNC Symbol;Acc:HGNC:8004]
ENSG00000083812	3.14748	2.02768	0.634463	9.3471e-06	0.000156536	ZNF324	zinc finger protein 324 [Source:HGNC Symbol;Acc:HGNC:14096]
ENSG00000074855	1.30238	0.839186	0.634295	0.000541388	0.00482665	ANO8	anoctamin 8 [Source:HGNC Symbol;Acc:HGNC:29329]
ENSG00000184792	1.27428	0.821481	0.633672	0.0052946	0.0311147	OSBP2	oxysterol binding protein 2 [Source:HGNC Symbol;Acc:HGNC:8504]
ENSG00000196440	0.650101	0.419274	0.633209	0.000463575	0.00423933	ARMCX4	armadillo repeat containing X-linked 4 [Source:HGNC Symbol;Acc:HGNC:28615]
ENSG00000244462	29.1429	18.7923	0.633009	8.24992e-06	0.000140215	RBM12	RNA binding motif protein 12 [Source:HGNC Symbol;Acc:HGNC:9898]
ENSG00000065413	18.8318	12.1487	0.632403	0.000817531	0.00680995	ANKRD44	ankyrin repeat domain 44 [Source:HGNC Symbol;Acc:HGNC:25259]
ENSG00000205794	0.57487	0.371015	0.631987	0.0223765	0.0938275	RP11-333E13.4	-
ENSG00000225880	4.16264	2.68676	0.631731	0.00315337	0.0207005	LINC00115	long intergenic non-protein coding RNA 115 [Source:HGNC Symbol;Acc:HGNC:26211]
ENSG00000153485	31.5539	20.3669	0.631609	0.000163547	0.00177899	TMEM251	transmembrane protein 251 [Source:HGNC Symbol;Acc:HGNC:20218]
ENSG00000111981	1.28031	0.826562	0.631503	0.00222371	0.0156628	ULBP1	UL16 binding protein 1 [Source:HGNC Symbol;Acc:HGNC:14893]
ENSG00000171951	0.994741	0.64229	0.631226	0.0065389	0.0364795	SCG2	secretogranin II [Source:HGNC Symbol;Acc:HGNC:10575]
ENSG00000139974	18.6646	12.055	0.630742	1.20425e-05	0.000194897	SLC38A6	solute carrier family 38 member 6 [Source:HGNC Symbol;Acc:HGNC:19863]
ENSG00000120053	6.0546	3.91079	0.630651	0.000803846	0.00671485	GOT1	glutamic-oxaloacetic transaminase 1 [Source:HGNC Symbol;Acc:HGNC:4432]
ENSG00000134955	71.2919	46.0512	0.630506	7.73011e-06	0.000132939	SLC37A2	solute carrier family 37 member 2 [Source:HGNC Symbol;Acc:HGNC:20644]
ENSG00000278969	12.4872	8.06653	0.630472	4.22512e-05	0.000569844	RP11-662I13.3	novel transcript
ENSG00000229502	0.88852	0.574208	0.629938	0.0208837	0.0890969	RP11-52J3.2	novel transcript
ENSG00000235677	1.19758	0.774254	0.629915	0.0119379	0.0580106	NPM1P26	nucleophosmin 1 pseudogene 26 [Source:HGNC Symbol;Acc:HGNC:45205]
ENSG00000122025	0.395003	0.255389	0.629638	0.00980889	0.0500296	FLT3	fms related tyrosine kinase 3 [Source:HGNC Symbol;Acc:HGNC:3765]
ENSG00000153487	7.9038	5.10928	0.629507	2.04189e-05	0.000309313	ING1	inhibitor of growth family member 1 [Source:HGNC Symbol;Acc:HGNC:6062]
ENSG00000119321	47.2814	30.5737	0.628991	9.69103e-05	0.00115301	FKBP15	FK506 binding protein 15 [Source:HGNC Symbol;Acc:HGNC:23397]
ENSG00000225614	1.79751	1.16338	0.627714	1.91235e-05	0.00029177	ZNF469	zinc finger protein 469 [Source:HGNC Symbol;Acc:HGNC:23216]
ENSG00000139190	9.71077	6.29001	0.626629	0.000483194	0.00438861	VAMP1	vesicle associated membrane protein 1 [Source:HGNC Symbol;Acc:HGNC:12642]
ENSG00000219607	0.327695	0.21237	0.626099	0.00903066	0.0469639	PPP1R3G	protein phosphatase 1 regulatory subunit 3G [Source:HGNC Symbol;Acc:HGNC:14945]
ENSG00000164885	5.78364	3.74835	0.625815	6.94935e-05	0.000866278	CDK5	cyclin dependent kinase 5 [Source:HGNC Symbol;Acc:HGNC:1774]
ENSG00000136295	89.0606	57.7177	0.625776	2.14209e-06	4.36262e-05	TTYH3	tweety family member 3 [Source:HGNC Symbol;Acc:HGNC:22222]
ENSG00000204653	1.95098	1.26502	0.625455	0.00659451	0.0367052	ASPDH	aspartate dehydrogenase domain containing [Source:HGNC Symbol;Acc:HGNC:33856]
ENSG00000116883	3.63936	2.35964	0.625239	0.00633752	0.0357	RP11-268J15.5	novel transcript, antisense to EVA1B
ENSG00000067840	0.522754	0.339053	0.625215	0.0233149	0.0967521	PDZD4	PDZ domain containing 4 [Source:HGNC Symbol;Acc:HGNC:21167]
ENSG00000174529	0.636999	0.413155	0.62487	0.00202118	0.0144714	TMEM81	transmembrane protein 81 [Source:HGNC Symbol;Acc:HGNC:32349]
ENSG00000273702	5.44319	3.53084	0.624498	1.54027e-05	0.000242176	RP11-758H9.2	novel transcript
ENSG00000143156	0.849581	0.551376	0.623932	0.0179746	0.0796316	NME7	NME/NM23 family member 7 [Source:HGNC Symbol;Acc:HGNC:20461]
ENSG00000100852	5.36753	3.48396	0.623572	5.12636e-06	9.31522e-05	ARHGAP5	Rho GTPase activating protein 5 [Source:HGNC Symbol;Acc:HGNC:675]
ENSG00000111961	9.16993	5.95291	0.623351	1.41726e-05	0.000225534	SASH1	SAM and SH3 domain containing 1 [Source:HGNC Symbol;Acc:HGNC:19182]
ENSG00000143369	1.87124	1.21571	0.622432	0.00380119	0.024058	ECM1	extracellular matrix protein 1 [Source:HGNC Symbol;Acc:HGNC:3153]
ENSG00000126351	3.29413	2.14034	0.622191	2.49015e-05	0.00036368	THRA	thyroid hormone receptor alpha [Source:HGNC Symbol;Acc:HGNC:11796]
ENSG00000140931	34.6775	22.5424	0.621373	0.000206338	0.00216318	CMTM3	CKLF like MARVEL transmembrane domain containing 3 [Source:HGNC Symbol;Acc:HGNC:19174]
ENSG00000183624	12.2926	7.9937	0.620903	2.5722e-05	0.000374023	HMCES	5-hydroxymethylcytosine binding, ES cell specific [Source:HGNC Symbol;Acc:HGNC:24446]
ENSG00000230839	4.93302	3.20813	0.620876	0.00666398	0.0369979	RP5-968J1.1	novel transcript
ENSG00000225190	109.089	70.9508	0.620625	3.73862e-05	0.000513366	PLEKHM1	pleckstrin homology and RUN domain containing M1 [Source:HGNC Symbol;Acc:HGNC:29017]
ENSG00000146054	0.566275	0.368476	0.620258	0.00817628	0.0436751	TRIM7	tripartite motif containing 7 [Source:HGNC Symbol;Acc:HGNC:16278]
ENSG00000172465	0.840856	0.54715	0.619969	0.00859446	0.0453489	TCEAL1	transcription elongation factor A like 1 [Source:HGNC Symbol;Acc:HGNC:11616]
ENSG00000143322	159.902	104.051	0.6199	0.000275278	0.00275889	ABL2	ABL proto-oncogene 2, non-receptor tyrosine kinase [Source:HGNC Symbol;Acc:HGNC:77]
ENSG00000152433	1.93239	1.25825	0.619261	0.00311814	0.0205171	ZNF547	zinc finger protein 547 [Source:HGNC Symbol;Acc:HGNC:26432]
ENSG00000274286	3.84565	2.50436	0.618852	0.00704526	0.0386727	ADRA2B	adrenoceptor alpha 2B [Source:HGNC Symbol;Acc:HGNC:282]
ENSG00000111674	1.46047	0.951234	0.618741	0.00260894	0.0178341	ENO2	enolase 2 [Source:HGNC Symbol;Acc:HGNC:3353]
ENSG00000138382	3.54147	2.30666	0.61866	0.00504704	0.0299639	METTL5	methyltransferase like 5 [Source:HGNC Symbol;Acc:HGNC:25006]
ENSG00000085978	6.79553	4.42662	0.618476	1.17001e-05	0.000190281	ATG16L1	autophagy related 16 like 1 [Source:HGNC Symbol;Acc:HGNC:21498]
ENSG00000238005	6.92919	4.51797	0.617279	0.000368509	0.00350221	RP11-443B7.1	-
ENSG00000113811	155.247	101.275	0.616288	1.23324e-05	0.000198984	SELK	selenoprotein K [Source:HGNC Symbol;Acc:HGNC:30394]
ENSG00000157388	0.283545	0.185047	0.616162	0.0023133	0.0161955	CACNA1D	calcium voltage-gated channel subunit alpha1 D [Source:HGNC Symbol;Acc:HGNC:1391]
ENSG00000228109	8.80273	5.74433	0.616091	0.00139548	0.0106608	MFI2-AS1	MELTF antisense RNA 1 [Source:HGNC Symbol;Acc:HGNC:40373]
ENSG00000005379	14.2035	9.27302	0.615161	0.00791376	0.0425115	BZRAP1	TSPO associated protein 1 [Source:HGNC Symbol;Acc:HGNC:16831]
ENSG00000101138	6.04441	3.94655	0.615051	0.000204272	0.00214998	CSTF1	cleavage stimulation factor subunit 1 [Source:HGNC Symbol;Acc:HGNC:2483]
ENSG00000224959	3.10969	2.0308	0.614967	0.0021326	0.0151242	AC017002.2	novel transcript
ENSG00000063587	1.05306	0.687702	0.614886	0.000476841	0.00434424	ZNF275	zinc finger protein 275 [Source:HGNC Symbol;Acc:HGNC:13069]
ENSG00000223907	0.360073	0.235272	0.614464	0.0221749	0.0932024	LINC01226	-
ENSG00000171606	41.7791	27.3023	0.613774	0.000110859	0.00128121	ZNF274	zinc finger protein 274 [Source:HGNC Symbol;Acc:HGNC:13068]
ENSG00000275400	13.461	8.79806	0.613621	0.000383826	0.00362066	RP4-756H11.5	translocase of outer mitochondrial membrane 20 homolog (yeast) (TOMM20) pseudogene
ENSG00000260101	4.24573	2.77529	0.61344	1.53897e-05	0.000242154	RP11-568N6.1	-
ENSG00000220378	4.85905	3.17708	0.612999	0.000205766	0.00215909	KRT8P42	keratin 8 pseudogene 42 [Source:HGNC Symbol;Acc:HGNC:39876]
ENSG00000248124	21.4183	14.0059	0.612827	0.000127798	0.00144992	RRN3P1	RRN3 homolog, RNA polymerase I transcription factor pseudogene 1 [Source:HGNC Symbol;Acc:HGNC:30548]
ENSG00000175376	24.235	15.8575	0.611956	3.6389e-05	0.000501224	EIF1AD	eukaryotic translation initiation factor 1A domain containing [Source:HGNC Symbol;Acc:HGNC:28147]
ENSG00000109107	6.17436	4.04432	0.610555	0.000126096	0.00143734	ALDOC	aldolase, fructose-bisphosphate C [Source:HGNC Symbol;Acc:HGNC:418]
ENSG00000237781	7.09073	4.64486	0.610461	0.0137541	0.064803	RP11-54A4.2	novel transcript, antisense to ADAMTSL4
ENSG00000213390	1.10691	0.72516	0.610227	0.00248648	0.0171435	ARHGAP19	Rho GTPase activating protein 19 [Source:HGNC Symbol;Acc:HGNC:23724]
ENSG00000170345	103.916	68.0761	0.610202	2.10143e-05	0.00031602	FOS	Fos proto-oncogene, AP-1 transcription factor subunit [Source:HGNC Symbol;Acc:HGNC:3796]
ENSG00000123395	35.9337	23.5538	0.609412	5.39646e-06	9.73958e-05	ATG101	autophagy related 101 [Source:HGNC Symbol;Acc:HGNC:25679]
ENSG00000183621	10.3442	6.7805	0.609395	1.91192e-05	0.00029177	ZNF438	zinc finger protein 438 [Source:HGNC Symbol;Acc:HGNC:21029]
ENSG00000125740	97.9365	64.2447	0.608273	0.000143481	0.00159724	FOSB	FosB proto-oncogene, AP-1 transcription factor subunit [Source:HGNC Symbol;Acc:HGNC:3797]
ENSG00000196460	2.0516	1.34692	0.607458	0.00898543	0.0468231	RFX8	RFX family member 8, lacking RFX DNA binding domain [Source:HGNC Symbol;Acc:HGNC:37253]
ENSG00000272841	0.506943	0.333056	0.606472	0.0107822	0.0537353	RP3-428L16.2	novel transcript, antisense to MAP3K4
ENSG00000279841	2.74537	1.80392	0.606073	0.00277495	0.0187283	RP11-274A11.4	novel transcript
ENSG00000087157	30.2123	19.8509	0.605956	0.00164242	0.012235	PGS1	phosphatidylglycerophosphate synthase 1 [Source:HGNC Symbol;Acc:HGNC:30029]
ENSG00000019991	2.09515	1.37919	0.603347	0.000197626	0.00209077	HGF	hepatocyte growth factor [Source:HGNC Symbol;Acc:HGNC:4893]
ENSG00000162851	4.72529	3.11226	0.602514	0.0018895	0.013745	TFB2M	transcription factor B2, mitochondrial [Source:HGNC Symbol;Acc:HGNC:18559]
ENSG00000140199	56.7237	37.3614	0.602409	8.7027e-06	0.000146715	SLC12A6	solute carrier family 12 member 6 [Source:HGNC Symbol;Acc:HGNC:10914]
ENSG00000142528	1.74559	1.15032	0.601763	0.00110559	0.00880206	ZNF473	zinc finger protein 473 [Source:HGNC Symbol;Acc:HGNC:23239]
ENSG00000112033	17.3875	11.4646	0.600879	3.09495e-05	0.000438149	PPARD	peroxisome proliferator activated receptor delta [Source:HGNC Symbol;Acc:HGNC:9235]
ENSG00000117461	0.341841	0.225512	0.600752	0.00494244	0.0294836	PIK3R3	phosphoinositide-3-kinase regulatory subunit 3 [Source:HGNC Symbol;Acc:HGNC:8981]
ENSG00000237437	0.575491	0.379803	0.599837	0.0216121	0.0914385	ASS1P12	argininosuccinate synthetase 1 pseudogene 12 [Source:HGNC Symbol;Acc:HGNC:762]
ENSG00000172456	3.16203	2.0865	0.599832	0.000973456	0.00788923	FGGY	FGGY carbohydrate kinase domain containing [Source:HGNC Symbol;Acc:HGNC:25610]
ENSG00000166341	0.3978	0.262569	0.599408	0.000115241	0.00132724	DCHS1	dachsous cadherin-related 1 [Source:HGNC Symbol;Acc:HGNC:13681]
ENSG00000123360	2.79846	1.84827	0.598577	0.0141733	0.0662955	PDE1B	phosphodiesterase 1B [Source:HGNC Symbol;Acc:HGNC:8775]
ENSG00000165283	24.2546	16.0228	0.598171	5.89179e-06	0.000104914	STOML2	stomatin like 2 [Source:HGNC Symbol;Acc:HGNC:14559]
ENSG00000160781	2.34187	1.54809	0.597363	0.0111562	0.0551269	PAQR6	progestin and adipoQ receptor family member 6 [Source:HGNC Symbol;Acc:HGNC:30132]
ENSG00000150787	12.532	8.28423	0.59728	2.22322e-05	0.000331975	PTS	6-pyruvoyltetrahydropterin synthase [Source:HGNC Symbol;Acc:HGNC:9689]
ENSG00000278535	0.612245	0.404815	0.59718	0.0211613	0.0899784	DHRS11	dehydrogenase/reductase 11 [Source:HGNC Symbol;Acc:HGNC:28639]
ENSG00000168397	66.69	44.1032	0.596605	6.67731e-05	0.000837856	ATG4B	autophagy related 4B cysteine peptidase [Source:HGNC Symbol;Acc:HGNC:20790]
ENSG00000102409	14.213	9.40437	0.595858	0.000145371	0.0016149	BEX4	brain expressed X-linked 4 [Source:HGNC Symbol;Acc:HGNC:25475]
ENSG00000144736	3.21954	2.13203	0.594769	0.000116177	0.00133629	SHQ1	SHQ1, H/ACA ribonucleoprotein assembly factor [Source:HGNC Symbol;Acc:HGNC:25543]
ENSG00000175315	1.24363	0.823795	0.594704	0.0170084	0.0762643	CST6	cystatin E/M [Source:HGNC Symbol;Acc:HGNC:2478]
ENSG00000164933	13.5436	8.97544	0.593574	0.00013918	0.00155586	SLC25A32	solute carrier family 25 member 32 [Source:HGNC Symbol;Acc:HGNC:29683]
ENSG00000260953	10.4673	6.94191	0.592657	0.00302852	0.0200639	RP11-426C22.6	novel transcript
ENSG00000260903	0.173652	0.115239	0.592122	0.01267	0.06077	XKR7	XK related 7 [Source:HGNC Symbol;Acc:HGNC:23062]
ENSG00000225101	1.95695	1.29879	0.591783	0.0157274	0.0718753	OR52K3P	olfactory receptor family 52 subfamily K member 3 pseudogene [Source:HGNC Symbol;Acc:HGNC:15224]
ENSG00000131873	44.944	29.8518	0.59032	7.33634e-05	0.000907351	CHSY1	chondroitin sulfate synthase 1 [Source:HGNC Symbol;Acc:HGNC:17198]
ENSG00000025772	8.87196	5.89311	0.590272	3.09244e-05	0.000438149	TOMM34	translocase of outer mitochondrial membrane 34 [Source:HGNC Symbol;Acc:HGNC:15746]
ENSG00000156535	47.0762	31.2697	0.590236	5.62078e-05	0.000725094	CD109	CD109 molecule [Source:HGNC Symbol;Acc:HGNC:21685]
ENSG00000120913	5.2387	3.48105	0.589799	0.000160333	0.00175045	PDLIM2	PDZ and LIM domain 2 [Source:HGNC Symbol;Acc:HGNC:13992]
ENSG00000241399	1.70354	1.1322	0.58945	0.000318876	0.00310813	CD302	CD302 molecule [Source:HGNC Symbol;Acc:HGNC:30843]
ENSG00000173530	24.3072	16.1556	0.589358	2.41418e-05	0.000355641	TNFRSF10D	TNF receptor superfamily member 10d [Source:HGNC Symbol;Acc:HGNC:11907]
ENSG00000128595	56.2656	37.4062	0.588981	6.84089e-05	0.000854358	CALU	calumenin [Source:HGNC Symbol;Acc:HGNC:1458]
ENSG00000100294	5.258	3.49596	0.588893	0.00133627	0.010294	MCAT	malonyl-CoA-acyl carrier protein transacylase [Source:HGNC Symbol;Acc:HGNC:29622]
ENSG00000135047	2006.17	1334.49	0.588156	2.34788e-05	0.00034786	CTSL	cathepsin L [Source:HGNC Symbol;Acc:HGNC:2537]
ENSG00000233746	1.42766	0.949812	0.588139	0.000487952	0.00442278	LINC00656	long intergenic non-protein coding RNA 656 [Source:HGNC Symbol;Acc:HGNC:27304]
ENSG00000213085	1.55625	1.0361	0.587185	0.0133084	0.0632738	CFAP45	cilia and flagella associated protein 45 [Source:HGNC Symbol;Acc:HGNC:17229]
ENSG00000151131	5.80337	3.86379	0.586978	0.00132258	0.0102063	C12orf45	chromosome 12 open reading frame 45 [Source:HGNC Symbol;Acc:HGNC:28628]
ENSG00000254554	16.3006	10.8574	0.58632	0.000180456	0.00193525	RP11-351I24.1	novel transcript
ENSG00000154589	81.6438	54.431	0.584934	0.000146633	0.00162521	LY96	lymphocyte antigen 96 [Source:HGNC Symbol;Acc:HGNC:17156]
ENSG00000163464	1.4577	0.972299	0.58432	0.00562156	0.0325479	CXCR1	C-X-C motif chemokine receptor 1 [Source:HGNC Symbol;Acc:HGNC:6026]
ENSG00000164403	2.00568	1.33835	0.583875	0.000334019	0.00323091	SHROOM1	shroom family member 1 [Source:HGNC Symbol;Acc:HGNC:24084]
ENSG00000232533	28.6746	19.1464	0.582733	0.000256988	0.00261494	AC093673.5	novel transcript
ENSG00000185798	2.01135	1.3437	0.582268	0.000835043	0.00693326	WDR53	WD repeat domain 53 [Source:HGNC Symbol;Acc:HGNC:28786]
ENSG00000004961	53.7648	35.9108	0.582255	9.07951e-05	0.00109097	HCCS	holocytochrome c synthase [Source:HGNC Symbol;Acc:HGNC:4837]
ENSG00000104885	309.835	207.102	0.581162	2.74708e-05	0.000396207	DOT1L	DOT1 like histone lysine methyltransferase [Source:HGNC Symbol;Acc:HGNC:24948]
ENSG00000125352	2.93207	1.96102	0.580481	0.00115233	0.00910889	RNF113A	ring finger protein 113A [Source:HGNC Symbol;Acc:HGNC:12974]
ENSG00000228106	5.40205	3.61321	0.5804	0.00264258	0.0180252	RP11-452F19.3	-
ENSG00000054282	29.0042	19.4025	0.580061	6.61571e-05	0.000831694	SDCCAG8	serologically defined colon cancer antigen 8 [Source:HGNC Symbol;Acc:HGNC:10671]
ENSG00000253736	9.19594	6.15388	0.579697	0.00603396	0.0343605	RP11-779O18.3	novel transcript, antisense to DUSP1
ENSG00000171466	12.8717	8.61263	0.579697	6.6749e-05	0.000837856	ZNF562	zinc finger protein 562 [Source:HGNC Symbol;Acc:HGNC:25950]
ENSG00000126749	0.730114	0.488713	0.579411	0.0015549	0.0117042	EMG1	EMG1, N1-specific pseudouridine methyltransferase [Source:HGNC Symbol;Acc:HGNC:16912]
ENSG00000182973	8.72229	5.83852	0.579186	0.000495403	0.00447965	CNOT10	CCR4-NOT transcription complex subunit 10 [Source:HGNC Symbol;Acc:HGNC:23817]
ENSG00000236790	1.76876	1.18434	0.578827	0.00279656	0.0188173	LINC00299	long intergenic non-protein coding RNA 299 [Source:HGNC Symbol;Acc:HGNC:27940]
ENSG00000033627	23.4342	15.6914	0.578672	2.90831e-05	0.000415413	ATP6V0A1	ATPase H+ transporting V0 subunit a1 [Source:HGNC Symbol;Acc:HGNC:865]
ENSG00000167874	24.1973	16.2065	0.578329	0.00574127	0.0330685	TMEM88	transmembrane protein 88 [Source:HGNC Symbol;Acc:HGNC:32371]
ENSG00000180263	4.2491	2.84735	0.577603	0.00130073	0.0100639	FGD6	FYVE, RhoGEF and PH domain containing 6 [Source:HGNC Symbol;Acc:HGNC:21740]
ENSG00000254102	0.417236	0.279645	0.577416	0.0222459	0.0934123	RP11-21C4.1	-
ENSG00000187642	0.942645	0.632017	0.577073	0.0221106	0.092992	PERM1	PPARGC1 and ESRR induced regulator, muscle 1 [Source:HGNC Symbol;Acc:HGNC:28208]
ENSG00000145736	1.17788	0.79023	0.576214	0.00426202	0.0263119	GTF2H2	general transcription factor IIH subunit 2 [Source:HGNC Symbol;Acc:HGNC:4656]
ENSG00000261026	0.335147	0.224948	0.575424	0.0201474	0.0868177	CTD-3247F14.2	novel transcript, overlapping to EGR3
ENSG00000129535	2.14149	1.4377	0.575076	0.00256111	0.0175839	NRL	neural retina leucine zipper [Source:HGNC Symbol;Acc:HGNC:8002]
ENSG00000184009	2649.28	1778.97	0.574562	1.72325e-05	0.000266738	ACTG1	actin gamma 1 [Source:HGNC Symbol;Acc:HGNC:144]
ENSG00000183696	401.406	269.62	0.574136	5.57741e-05	0.00071991	UPP1	uridine phosphorylase 1 [Source:HGNC Symbol;Acc:HGNC:12576]
ENSG00000166451	3.40193	2.28609	0.573489	0.0005894	0.00518015	CENPN	centromere protein N [Source:HGNC Symbol;Acc:HGNC:30873]
ENSG00000164934	21.4351	14.4082	0.573107	0.000215525	0.00224712	DCAF13	DDB1 and CUL4 associated factor 13 [Source:HGNC Symbol;Acc:HGNC:24535]
ENSG00000245694	2.04244	1.37359	0.572427	0.0216378	0.0915082	CRNDE	colorectal neoplasia differentially expressed [Source:HGNC Symbol;Acc:HGNC:37078]
ENSG00000105722	96.2658	64.774	0.571619	2.84247e-05	0.0004071	ERF	ETS2 repressor factor [Source:HGNC Symbol;Acc:HGNC:3444]
ENSG00000006327	48.9802	32.9703	0.571055	0.00040343	0.0037722	TNFRSF12A	TNF receptor superfamily member 12A [Source:HGNC Symbol;Acc:HGNC:18152]
ENSG00000231652	1.20004	0.808295	0.570278	0.00261042	0.0178397	RP11-553A21.3	-
ENSG00000224418	1.93909	1.3065	0.570064	0.00527974	0.0310563	STK24-AS1	STK24 antisense RNA 1 [Source:HGNC Symbol;Acc:HGNC:39935]
ENSG00000141682	450.367	303.365	0.57005	0.000100803	0.00119187	PMAIP1	phorbol-12-myristate-13-acetate-induced protein 1 [Source:HGNC Symbol;Acc:HGNC:9108]
ENSG00000034677	57.4287	38.6918	0.569757	0.000122982	0.00140425	RNF19A	ring finger protein 19A, RBR E3 ubiquitin protein ligase [Source:HGNC Symbol;Acc:HGNC:13432]
ENSG00000228140	0.544226	0.366783	0.569608	0.00394937	0.0247955	RP3-467K16.4	novel transcript
ENSG00000080608	24.0376	16.1985	0.569479	8.41518e-05	0.00102455	KIAA0020	pumilio RNA binding family member 3 [Source:HGNC Symbol;Acc:HGNC:29676]
ENSG00000057704	8.39745	5.66447	0.56804	7.83885e-05	0.000961415	TMCC3	transmembrane and coiled-coil domain family 3 [Source:HGNC Symbol;Acc:HGNC:29199]
ENSG00000104635	6.36779	4.29562	0.56804	0.000387384	0.00364801	SLC39A14	solute carrier family 39 member 14 [Source:HGNC Symbol;Acc:HGNC:20858]
ENSG00000260742	0.937799	0.633201	0.566796	0.00222245	0.0156583	RP11-366L5.1	novel transcript, antisense to SSFA2
ENSG00000196449	29.8627	20.1682	0.566286	5.29133e-06	9.60188e-05	YRDC	yrdC N6-threonylcarbamoyltransferase domain containing [Source:HGNC Symbol;Acc:HGNC:28905]
ENSG00000233818	4.71194	3.18306	0.566058	0.00885902	0.0463827	AP000695.4	novel transcript
ENSG00000146109	11.2822	7.62574	0.565133	6.23883e-05	0.000790149	ABT1	activator of basal transcription 1 [Source:HGNC Symbol;Acc:HGNC:17369]
ENSG00000140932	1.85597	1.25488	0.564766	0.0104362	0.0523557	CMTM2	CKLF like MARVEL transmembrane domain containing 2 [Source:HGNC Symbol;Acc:HGNC:19173]
ENSG00000188542	6.50602	4.39996	0.564409	0.000675794	0.00580163	DUSP28	dual specificity phosphatase 28 [Source:HGNC Symbol;Acc:HGNC:33237]
ENSG00000231770	11.6974	7.91813	0.56304	0.000153805	0.00169167	TMEM44-AS1	TMEM44 antisense RNA 1 [Source:HGNC Symbol;Acc:HGNC:44272]
ENSG00000111371	14.6269	9.90142	0.562948	0.000127474	0.00144911	SLC38A1	solute carrier family 38 member 1 [Source:HGNC Symbol;Acc:HGNC:13447]
ENSG00000167612	1.62964	1.1042	0.561792	0.00063584	0.00551551	ANKRD33	ankyrin repeat domain 33 [Source:HGNC Symbol;Acc:HGNC:13788]
ENSG00000065621	5.8247	3.9485	0.560979	0.00251969	0.0173442	GSTO2	glutathione S-transferase omega 2 [Source:HGNC Symbol;Acc:HGNC:23064]
ENSG00000261373	1.73275	1.17614	0.559245	0.0208332	0.0889525	VPS9D1-AS1	VPS9D1 antisense RNA 1 [Source:HGNC Symbol;Acc:HGNC:48915]
ENSG00000278600	3.92775	2.66702	0.558561	0.000597981	0.00524518	RP11-81A1.6	novel transcript, sense intronic to ST20
ENSG00000265666	6.53323	4.43634	0.558537	0.000387716	0.00364831	RARA-AS1	RARA antisense RNA 1 [Source:HGNC Symbol;Acc:HGNC:49577]
ENSG00000179029	3.08816	2.09746	0.558436	0.00202141	0.0144714	TMEM107	transmembrane protein 107 [Source:HGNC Symbol;Acc:HGNC:28128]
ENSG00000274712	1.89899	1.29062	0.557422	0.00059322	0.00521028	RP11-147L13.15	novel transcript
ENSG00000151835	2.05023	1.39348	0.557151	0.00162229	0.0121121	SACS	sacsin molecular chaperone [Source:HGNC Symbol;Acc:HGNC:10519]
ENSG00000187609	5.58449	3.79608	0.557045	0.00167856	0.0124624	EXD3	exonuclease 3'-5' domain containing 3 [Source:HGNC Symbol;Acc:HGNC:26023]
ENSG00000260805	29.0521	19.7666	0.555591	0.000112139	0.00129544	RP11-61J19.5	novel transcript
ENSG00000280721	15.2066	10.3487	0.555375	0.0011676	0.00921048	AC133644.2	long intergenic non-protein coding RNA 1943 [Source:HGNC Symbol;Acc:HGNC:52767]
ENSG00000168393	4.09487	2.78772	0.555041	0.00404279	0.0252393	DTYMK	deoxythymidylate kinase [Source:HGNC Symbol;Acc:HGNC:3061]
ENSG00000145014	2.18533	1.48944	0.553494	0.0024641	0.017032	TMEM44	transmembrane protein 44 [Source:HGNC Symbol;Acc:HGNC:25120]
ENSG00000253395	1.61334	1.1001	0.552781	0.0228234	0.0953115	KB-1460A1.1	novel transcript
ENSG00000271742	11.921	8.13227	0.551975	0.00183237	0.013388	RP4-680D5.9	novel transcript
ENSG00000198682	13.3646	9.11606	0.551962	0.000856007	0.00707733	PAPSS2	3'-phosphoadenosine 5'-phosphosulfate synthase 2 [Source:HGNC Symbol;Acc:HGNC:8604]
ENSG00000174177	4.79533	3.27229	0.55147	0.00279186	0.0187999	CTU2	cytosolic thiouridylase subunit 2 [Source:HGNC Symbol;Acc:HGNC:28005]
ENSG00000146063	7.64378	5.22026	0.550221	0.00118025	0.00929645	TRIM41	tripartite motif containing 41 [Source:HGNC Symbol;Acc:HGNC:19013]
ENSG00000260306	5.71652	3.90441	0.550139	0.000926881	0.00756702	RP11-645C24.5	novel transcript
ENSG00000260942	1.01572	0.693758	0.550127	0.00289928	0.0193601	CAPN10-AS1	CAPN10 divergent transcript [Source:HGNC Symbol;Acc:HGNC:48839]
ENSG00000132581	47.5857	32.5037	0.549945	0.000159223	0.00174047	SDF2	stromal cell derived factor 2 [Source:HGNC Symbol;Acc:HGNC:10675]
ENSG00000114405	1.24242	0.849011	0.549483	0.00531794	0.0312105	C3orf14	chromosome 3 open reading frame 14 [Source:HGNC Symbol;Acc:HGNC:25024]
ENSG00000273980	9.60789	6.57196	0.548123	0.019206	0.0837501	RP13-49I15.6	novel transcript
ENSG00000149218	0.815405	0.558095	0.547136	0.00393672	0.0247453	ENDOD1	endonuclease domain containing 1 [Source:HGNC Symbol;Acc:HGNC:29129]
ENSG00000119718	9.94372	6.80716	0.546817	0.000160245	0.00175021	EIF2B2	eukaryotic translation initiation factor 2B subunit beta [Source:HGNC Symbol;Acc:HGNC:3258]
[truncated: 519 more rows]

## Sheet: Donor F_LPS
Gene	Anti-MPO	Control	log2foldchange	pvalue	padjust	gene_name	gene_description
ENSG00000228705	7.95714	0.720816	3.46456	1.30665e-05	0.0159054	LINC00659	long intergenic non-protein coding RNA 659 [Source:HGNC Symbol;Acc:HGNC:44316]
ENSG00000131016	1.59763	0.169974	3.23256	1.10673e-05	0.0144341	AKAP12	A-kinase anchoring protein 12 [Source:HGNC Symbol;Acc:HGNC:370]
ENSG00000136158	3.31927	0.469122	2.82284	2.82303e-05	0.0247509	SPRY2	sprouty RTK signaling antagonist 2 [Source:HGNC Symbol;Acc:HGNC:11270]
ENSG00000090104	22.853	4.02366	2.50581	5.34902e-07	0.0016278	RGS1	regulator of G protein signaling 1 [Source:HGNC Symbol;Acc:HGNC:9991]
ENSG00000162892	6.76604	1.22309	2.46778	2.51603e-08	0.000153134	IL24	interleukin 24 [Source:HGNC Symbol;Acc:HGNC:11346]
ENSG00000120875	9.7128	2.27031	2.097	5.41529e-06	0.00823981	DUSP4	dual specificity phosphatase 4 [Source:HGNC Symbol;Acc:HGNC:3070]
ENSG00000263050	13.7043	3.46684	1.98296	3.87997e-05	0.0283377	RP11-667K14.3	novel transcript
ENSG00000113070	56.5263	17.0951	1.72534	0.000142088	0.0608722	HBEGF	heparin binding EGF like growth factor [Source:HGNC Symbol;Acc:HGNC:3059]
ENSG00000198142	4.17576	1.35366	1.62517	6.73819e-05	0.0409558	SOWAHC	sosondowah ankyrin repeat domain family member C [Source:HGNC Symbol;Acc:HGNC:26149]
ENSG00000122641	86.5347	28.9267	1.58088	1.76344e-05	0.0201241	INHBA	inhibin subunit beta A [Source:HGNC Symbol;Acc:HGNC:6066]
ENSG00000180543	0.0815079	0.0273203	1.57691	4.3196e-06	0.00717014	TSPYL5	TSPY like 5 [Source:HGNC Symbol;Acc:HGNC:29367]
ENSG00000224116	1.15354	0.39106	1.56064	0.000240886	0.0862421	INHBA-AS1	INHBA antisense RNA 1 [Source:HGNC Symbol;Acc:HGNC:40303]
ENSG00000272247	0.482195	0.168238	1.51943	3.68375e-05	0.0280257	RP11-379F4.9	novel transcript, antisense to MFSD1
ENSG00000122877	201.143	75.3077	1.41735	0.000115393	0.0555677	EGR2	early growth response 2 [Source:HGNC Symbol;Acc:HGNC:3239]
ENSG00000143153	6.50958	2.559	1.347	8.58263e-08	0.000391775	ATP1B1	ATPase Na+/K+ transporting subunit beta 1 [Source:HGNC Symbol;Acc:HGNC:804]
ENSG00000255458	0.442695	0.176034	1.33045	0.000198406	0.0770785	RP11-539G18.3	novel transcript
ENSG00000179388	104.131	41.4865	1.32768	4.08343e-06	0.00717014	EGR3	early growth response 3 [Source:HGNC Symbol;Acc:HGNC:3240]
ENSG00000105974	0.585337	0.234214	1.32181	9.92125e-05	0.0548946	CAV1	caveolin 1 [Source:HGNC Symbol;Acc:HGNC:1527]
ENSG00000178726	21.3823	8.58326	1.31682	2.98908e-06	0.00606417	THBD	thrombomodulin [Source:HGNC Symbol;Acc:HGNC:11784]
ENSG00000259884	2.8817	1.20242	1.26111	6.95344e-05	0.0409558	RP11-1100L3.8	novel transcript
ENSG00000119986	3.22779	1.42723	1.17734	6.9114e-06	0.00970733	AVPI1	arginine vasopressin induced 1 [Source:HGNC Symbol;Acc:HGNC:30898]
ENSG00000188042	16.4973	7.62622	1.11319	5.32835e-09	7.4113e-05	ARL4C	ADP ribosylation factor like GTPase 4C [Source:HGNC Symbol;Acc:HGNC:698]
ENSG00000120738	168.403	79.0094	1.09182	2.98221e-05	0.0247509	EGR1	early growth response 1 [Source:HGNC Symbol;Acc:HGNC:3238]
ENSG00000163735	4.08803	1.94374	1.07259	0.000202678	0.077098	CXCL5	C-X-C motif chemokine ligand 5 [Source:HGNC Symbol;Acc:HGNC:10642]
ENSG00000171174	20.5924	9.88605	1.05865	6.79355e-05	0.0409558	RBKS	ribokinase [Source:HGNC Symbol;Acc:HGNC:30325]
ENSG00000123358	268.813	131.17	1.03517	2.21573e-05	0.022645	NR4A1	nuclear receptor subfamily 4 group A member 1 [Source:HGNC Symbol;Acc:HGNC:7980]
ENSG00000167395	14.7597	7.26976	1.02168	5.06392e-05	0.0342452	ZNF646	zinc finger protein 646 [Source:HGNC Symbol;Acc:HGNC:29004]
ENSG00000164949	26.4144	13.0176	1.02088	0.000182788	0.0725551	GEM	GTP binding protein overexpressed in skeletal muscle [Source:HGNC Symbol;Acc:HGNC:4234]
ENSG00000139832	51.2608	25.9692	0.981057	1.72329e-06	0.00393319	RAB20	RAB20, member RAS oncogene family [Source:HGNC Symbol;Acc:HGNC:18260]
ENSG00000232803	4.17053	2.11544	0.979315	7.52411e-05	0.0429321	SLCO4A1-AS1	SLCO4A1 antisense RNA 1 [Source:HGNC Symbol;Acc:HGNC:40537]
ENSG00000250497	0.208802	0.107077	0.963885	0.000141563	0.0608722	AC007126.1	novel transcript
ENSG00000101255	15.4439	8.1375	0.924388	0.000115646	0.0555677	TRIB3	tribbles pseudokinase 3 [Source:HGNC Symbol;Acc:HGNC:16228]
ENSG00000167394	6.74943	3.64805	0.887661	0.000113953	0.0555677	ZNF668	zinc finger protein 668 [Source:HGNC Symbol;Acc:HGNC:25821]
ENSG00000122254	0.777422	0.422164	0.880969	2.82342e-05	0.0247509	HS3ST2	heparan sulfate-glucosamine 3-sulfotransferase 2 [Source:HGNC Symbol;Acc:HGNC:5195]
ENSG00000136379	1.68371	0.939756	0.841285	0.000297492	0.0977621	ABHD17C	abhydrolase domain containing 17C [Source:HGNC Symbol;Acc:HGNC:26925]
ENSG00000259820	2.59926	1.46081	0.831341	0.000299834	0.0977621	AC083843.1	novel transcript
ENSG00000175283	0.865128	0.489891	0.820319	0.000175321	0.0711373	DOLK	dolichol kinase [Source:HGNC Symbol;Acc:HGNC:23406]
ENSG00000162772	623.477	368.503	0.758662	0.00026086	0.091597	ATF3	activating transcription factor 3 [Source:HGNC Symbol;Acc:HGNC:785]
ENSG00000177150	1.98581	1.17536	0.756758	0.000213632	0.0796063	FAM210A	family with sequence similarity 210 member A [Source:HGNC Symbol;Acc:HGNC:28346]
ENSG00000134508	1.57844	0.958161	0.720288	0.000306093	0.0980519	CABLES1	Cdk5 and Abl enzyme substrate 1 [Source:HGNC Symbol;Acc:HGNC:25097]
ENSG00000145358	2.15137	1.31582	0.70912	0.000133786	0.0608722	DDIT4L	DNA damage inducible transcript 4 like [Source:HGNC Symbol;Acc:HGNC:30555]
ENSG00000163823	118.172	72.5191	0.704456	4.5927e-05	0.0322531	CCR1	C-C motif chemokine receptor 1 [Source:HGNC Symbol;Acc:HGNC:1602]
ENSG00000140406	55.3965	34.2177	0.695051	0.000143354	0.0608722	MESDC1	talin rod domain containing 1 [Source:HGNC Symbol;Acc:HGNC:13519]
ENSG00000170468	6.31071	4.03057	0.646807	0.000119078	0.0557498	C14orf169	ribosomal oxygenase 1 [Source:HGNC Symbol;Acc:HGNC:20968]
ENSG00000115902	11.2442	7.38171	0.607163	0.000229184	0.0836934	SLC1A4	solute carrier family 1 member 4 [Source:HGNC Symbol;Acc:HGNC:10942]
ENSG00000131446	496.001	325.685	0.606865	0.000110237	0.0555677	MGAT1	mannosyl (alpha-1,3-)-glycoprotein beta-1,2-N-acetylglucosaminyltransferase [Source:HGNC Symbol;Acc:HGNC:7044]

## Sheet: Donor D_R848
Gene	Anti-MPO	Control	log2foldchange	pvalue	padjust	gene_name	gene_description
ENSG00000131016	1.89304	0.354038	2.41869	1.66146e-07	7.32804e-05	AKAP12	A-kinase anchoring protein 12 [Source:HGNC Symbol;Acc:HGNC:370]
ENSG00000166923	0.217062	0.0496169	2.12871	1.71352e-07	7.32804e-05	GREM1	gremlin 1, DAN family BMP antagonist [Source:HGNC Symbol;Acc:HGNC:2001]
ENSG00000275832	0.781765	0.199039	1.97298	8.73926e-09	7.57848e-06	ARHGAP23	Rho GTPase activating protein 23 [Source:HGNC Symbol;Acc:HGNC:29293]
ENSG00000166922	2.86745	0.762963	1.91037	9.85155e-09	8.06842e-06	SCG5	secretogranin V [Source:HGNC Symbol;Acc:HGNC:10816]
ENSG00000232783	50.6104	16.1102	1.65146	2.62377e-15	1.41966e-11	FRG2FP	FSHD region gene 2 family member F, pseudogene [Source:HGNC Symbol;Acc:HGNC:51366]
ENSG00000164400	261.162	84.2563	1.63209	1.14727e-12	4.22828e-09	CSF2	colony stimulating factor 2 [Source:HGNC Symbol;Acc:HGNC:2434]
ENSG00000181634	149.034	48.5446	1.61826	2.30277e-10	2.82896e-07	TNFSF15	TNF superfamily member 15 [Source:HGNC Symbol;Acc:HGNC:11931]
ENSG00000136158	30.9691	10.6935	1.5341	2.88901e-15	1.41966e-11	SPRY2	sprouty RTK signaling antagonist 2 [Source:HGNC Symbol;Acc:HGNC:11270]
ENSG00000196611	14.9261	5.25391	1.50641	6.57721e-16	9.69613e-12	MMP1	matrix metallopeptidase 1 [Source:HGNC Symbol;Acc:HGNC:7155]
ENSG00000175445	16.9598	6.68531	1.34303	3.94642e-10	4.47524e-07	LPL	lipoprotein lipase [Source:HGNC Symbol;Acc:HGNC:6677]
ENSG00000007264	24.0244	9.53018	1.33394	1.55763e-10	2.08751e-07	MATK	megakaryocyte-associated tyrosine kinase [Source:HGNC Symbol;Acc:HGNC:6906]
ENSG00000229921	0.434514	0.176523	1.29909	1.36651e-05	0.00188272	KIF25-AS1	KIF25 antisense RNA 1 [Source:HGNC Symbol;Acc:HGNC:20953]
ENSG00000073861	3.23874	1.32544	1.28911	1.20771e-11	2.54345e-08	TBX21	T-box 21 [Source:HGNC Symbol;Acc:HGNC:11599]
ENSG00000143333	2.40657	0.987211	1.28551	7.53545e-05	0.00665196	RGS16	regulator of G protein signaling 16 [Source:HGNC Symbol;Acc:HGNC:9997]
ENSG00000186810	2.37085	0.990518	1.25964	1.20675e-07	5.73866e-05	CXCR3	C-X-C motif chemokine receptor 3 [Source:HGNC Symbol;Acc:HGNC:4540]
ENSG00000197461	3.7569	1.58055	1.24924	2.10628e-07	8.62522e-05	PDGFA	platelet derived growth factor subunit A [Source:HGNC Symbol;Acc:HGNC:8799]
ENSG00000069482	3.57767	1.52257	1.23286	1.1513e-06	0.000314304	GAL	galanin and GMAP prepropeptide [Source:HGNC Symbol;Acc:HGNC:4114]
ENSG00000149635	0.439489	0.186964	1.23278	2.43556e-06	0.000569922	OCSTAMP	osteoclast stimulatory transmembrane protein [Source:HGNC Symbol;Acc:HGNC:16116]
ENSG00000225873	1.44415	0.636176	1.18278	9.35494e-06	0.00146713	LINC00694	chromosome 3 open reading frame 86 [Source:HGNC Symbol;Acc:HGNC:44570]
ENSG00000127920	2.05259	0.934856	1.1347	3.14882e-08	2.04368e-05	GNG11	G protein subunit gamma 11 [Source:HGNC Symbol;Acc:HGNC:4403]
ENSG00000259590	13.42	6.17165	1.12075	2.05851e-06	0.000489461	RP11-20G13.3	long intergenic non-protein coding RNA 2244 [Source:HGNC Symbol;Acc:HGNC:53929]
ENSG00000198056	1.08255	0.499484	1.11483	9.03046e-05	0.00731467	PRIM1	DNA primase subunit 1 [Source:HGNC Symbol;Acc:HGNC:9369]
ENSG00000162496	0.893165	0.419505	1.09054	6.25534e-06	0.00111104	DHRS3	dehydrogenase/reductase 3 [Source:HGNC Symbol;Acc:HGNC:17693]
ENSG00000237417	0.863549	0.415215	1.05607	0.000103299	0.00801494	XRCC6P1	X-ray repair cross complementing 6 pseudogene 1 [Source:HGNC Symbol;Acc:HGNC:45183]
ENSG00000228705	29.629	14.2796	1.05308	3.96258e-07	0.000142479	LINC00659	long intergenic non-protein coding RNA 659 [Source:HGNC Symbol;Acc:HGNC:44316]
ENSG00000143816	2.59595	1.26123	1.04144	8.00656e-07	0.000238924	WNT9A	Wnt family member 9A [Source:HGNC Symbol;Acc:HGNC:12778]
ENSG00000165556	0.434885	0.211696	1.0395	1.13695e-05	0.00162285	CDX2	caudal type homeobox 2 [Source:HGNC Symbol;Acc:HGNC:1806]
ENSG00000182759	16.3405	8.00419	1.02969	2.82266e-08	1.98151e-05	MAFA	MAF bZIP transcription factor A [Source:HGNC Symbol;Acc:HGNC:23145]
ENSG00000162892	3.37815	1.66674	1.019	2.01215e-11	2.96631e-08	IL24	interleukin 24 [Source:HGNC Symbol;Acc:HGNC:11346]
ENSG00000163216	2.24465	1.12845	0.992626	3.40774e-07	0.000125592	SPRR2D	small proline rich protein 2D [Source:HGNC Symbol;Acc:HGNC:11264]
ENSG00000108702	11.4468	5.75375	0.992438	2.77838e-07	0.000107786	CCL1	C-C motif chemokine ligand 1 [Source:HGNC Symbol;Acc:HGNC:10609]
ENSG00000235641	0.612777	0.309369	0.987013	0.000527863	0.0240178	LINC00484	long intergenic non-protein coding RNA 484 [Source:HGNC Symbol;Acc:HGNC:27862]
ENSG00000006128	11.8995	6.02166	0.982656	3.18848e-08	2.04368e-05	TAC1	tachykinin precursor 1 [Source:HGNC Symbol;Acc:HGNC:11517]
ENSG00000272579	1.4314	0.726672	0.977469	0.00671661	0.0985177	RP11-101E13.5	-
ENSG00000181631	1.74265	0.888838	0.971201	6.37391e-08	3.91517e-05	P2RY13	purinergic receptor P2Y13 [Source:HGNC Symbol;Acc:HGNC:4537]
ENSG00000229119	2.24923	1.17125	0.942292	0.00669779	0.0984421	CTB-63M22.1	60S acidic ribosomal protein (RPLP0) pseudogene
ENSG00000267517	2.43887	1.26907	0.941314	0.00132486	0.0436233	CTD-2231E14.4	long intergenic non-protein coding RNA 1855 [Source:HGNC Symbol;Acc:HGNC:52675]
ENSG00000168334	11.9567	6.26202	0.933119	1.03756e-06	0.000288599	XIRP1	xin actin binding repeat containing 1 [Source:HGNC Symbol;Acc:HGNC:14301]
ENSG00000171130	0.719409	0.377245	0.931954	0.00491019	0.0850223	ATP6V0E2	ATPase H+ transporting V0 subunit e2 [Source:HGNC Symbol;Acc:HGNC:21723]
ENSG00000006837	0.559786	0.293818	0.928938	0.00508362	0.0867347	CDKL3	cyclin dependent kinase like 3 [Source:HGNC Symbol;Acc:HGNC:15483]
ENSG00000184371	167.924	88.4522	0.924839	5.12672e-09	4.72364e-06	CSF1	colony stimulating factor 1 [Source:HGNC Symbol;Acc:HGNC:2432]
ENSG00000239861	1.75559	0.927946	0.91971	0.000663939	0.0279651	RP11-690D19.1	ribosomal protein L21 (RPL21) pseudogene
ENSG00000171502	0.256426	0.13561	0.919254	0.00122747	0.0418875	COL24A1	collagen type XXIV alpha 1 chain [Source:HGNC Symbol;Acc:HGNC:20821]
ENSG00000160654	0.632348	0.334213	0.918738	0.000473191	0.0224419	CD3G	CD3g molecule [Source:HGNC Symbol;Acc:HGNC:1675]
ENSG00000171794	1.27666	0.677198	0.915169	0.000438234	0.0213922	UTF1	undifferentiated embryonic cell transcription factor 1 [Source:HGNC Symbol;Acc:HGNC:12634]
ENSG00000105825	58.9999	31.449	0.907709	1.93279e-11	2.96631e-08	TFPI2	tissue factor pathway inhibitor 2 [Source:HGNC Symbol;Acc:HGNC:11761]
ENSG00000163735	1.14219	0.610135	0.904583	4.93476e-06	0.000944782	CXCL5	C-X-C motif chemokine ligand 5 [Source:HGNC Symbol;Acc:HGNC:10642]
ENSG00000198721	0.69799	0.376457	0.889942	0.000397075	0.0199105	ECI2	enoyl-CoA delta isomerase 2 [Source:HGNC Symbol;Acc:HGNC:14601]
ENSG00000203791	0.779112	0.421734	0.885132	0.00259323	0.0610707	METTL10	EEF1A lysine methyltransferase 2 [Source:HGNC Symbol;Acc:HGNC:33787]
ENSG00000073712	0.797955	0.432386	0.884486	0.000121598	0.00900805	FERMT2	fermitin family member 2 [Source:HGNC Symbol;Acc:HGNC:15767]
ENSG00000246560	0.757252	0.411165	0.881096	2.5015e-05	0.00309892	RP11-10L12.4	-
ENSG00000112290	0.402942	0.218806	0.88016	0.00146568	0.045736	WASF1	WAS protein family member 1 [Source:HGNC Symbol;Acc:HGNC:12732]
ENSG00000087085	0.571959	0.311771	0.875388	0.00451038	0.081603	ACHE	acetylcholinesterase (Cartwright blood group) [Source:HGNC Symbol;Acc:HGNC:108]
ENSG00000178726	3.21598	1.76566	0.86507	8.02569e-07	0.000238924	THBD	thrombomodulin [Source:HGNC Symbol;Acc:HGNC:11784]
ENSG00000228397	1.37699	0.757375	0.861725	4.76269e-05	0.00494448	RP1-224A6.3	long intergenic non-protein coding RNA 1635 [Source:HGNC Symbol;Acc:HGNC:52422]
ENSG00000228878	0.556118	0.30715	0.857152	0.000924716	0.0342335	SEPT7-AS1	SEPT7 antisense RNA 1 (head to head) [Source:HGNC Symbol;Acc:HGNC:51153]
ENSG00000273727	8.29147	4.5823	0.854916	4.73699e-06	0.000918852	U1	-
ENSG00000113070	70.9656	39.4655	0.846531	1.69551e-06	0.000438513	HBEGF	heparin binding EGF like growth factor [Source:HGNC Symbol;Acc:HGNC:3059]
ENSG00000135318	6.73037	3.76379	0.838442	4.15022e-05	0.00449872	NT5E	5'-nucleotidase ecto [Source:HGNC Symbol;Acc:HGNC:8021]
ENSG00000138036	0.864699	0.484186	0.837255	0.00420508	0.0794761	DYNC2LI1	dynein cytoplasmic 2 light intermediate chain 1 [Source:HGNC Symbol;Acc:HGNC:24595]
ENSG00000227076	7.2592	4.06699	0.835894	1.07172e-05	0.00160132	RP11-4C20.4	novel transcript
ENSG00000171617	13.7435	7.71674	0.832682	1.99705e-06	0.00048263	ENC1	ectodermal-neural cortex 1 [Source:HGNC Symbol;Acc:HGNC:3345]
ENSG00000164484	0.470766	0.264302	0.832679	9.32563e-05	0.00745328	TMEM200A	transmembrane protein 200A [Source:HGNC Symbol;Acc:HGNC:21075]
ENSG00000225899	0.533223	0.299656	0.831706	0.00259743	0.0610707	FRG2B	FSHD region gene 2 family member B [Source:HGNC Symbol;Acc:HGNC:33518]
ENSG00000078401	20.5489	11.6021	0.824684	1.73211e-07	7.32804e-05	EDN1	endothelin 1 [Source:HGNC Symbol;Acc:HGNC:3176]
ENSG00000263050	8.26144	4.6679	0.823438	0.00135656	0.0439644	RP11-667K14.3	novel transcript
ENSG00000178412	2.018	1.14094	0.823004	0.000322804	0.0177212	RP11-567M16.3	-
ENSG00000236120	2.91257	1.65178	0.818747	7.06049e-06	0.00122893	RP11-733O18.1	novel transcript
ENSG00000138606	3.60507	2.05928	0.807952	9.80341e-06	0.00152128	SHF	Src homology 2 domain containing F [Source:HGNC Symbol;Acc:HGNC:25116]
ENSG00000092964	6.84339	3.91926	0.804089	0.0012261	0.0418875	DPYSL2	dihydropyrimidinase like 2 [Source:HGNC Symbol;Acc:HGNC:3014]
ENSG00000105278	2.49936	1.43376	0.801801	0.000530479	0.0240625	ZFR2	zinc finger RNA binding protein 2 [Source:HGNC Symbol;Acc:HGNC:29189]
ENSG00000169508	39.6159	22.7773	0.798486	0.000129579	0.0094567	GPR183	G protein-coupled receptor 183 [Source:HGNC Symbol;Acc:HGNC:3128]
ENSG00000158156	0.790949	0.455826	0.794443	0.00331355	0.0694812	XKR8	XK related 8 [Source:HGNC Symbol;Acc:HGNC:25508]
ENSG00000153303	0.459276	0.265878	0.789589	0.00183002	0.0517815	FRMD1	FERM domain containing 1 [Source:HGNC Symbol;Acc:HGNC:21240]
ENSG00000182566	2.70992	1.57096	0.787071	0.000153616	0.0105823	CLEC4G	C-type lectin domain family 4 member G [Source:HGNC Symbol;Acc:HGNC:24591]
ENSG00000279483	3.83409	2.22526	0.78487	0.00324847	0.0689049	RPL41	ribosomal protein L41 (RPL41) pseudogene
ENSG00000145107	32.7106	19.0295	0.781516	7.68348e-05	0.00669818	TM4SF19	transmembrane 4 L six family member 19 [Source:HGNC Symbol;Acc:HGNC:25167]
ENSG00000250687	4.68414	2.72584	0.780986	1.08988e-05	0.00160132	RP11-497H16.7	NLR family, apoptosis inhibitory protein (NAIP) pseudogene
ENSG00000142156	1.42965	0.832509	0.780234	0.000615214	0.0265967	COL6A1	collagen type VI alpha 1 chain [Source:HGNC Symbol;Acc:HGNC:2211]
ENSG00000007129	1.62488	0.949859	0.775311	0.00204143	0.0547178	CEACAM21	carcinoembryonic antigen related cell adhesion molecule 21 [Source:HGNC Symbol;Acc:HGNC:28834]
ENSG00000147174	6.04118	3.5321	0.774304	0.000226231	0.0138963	ACRC	germ cell nuclear acidic peptidase [Source:HGNC Symbol;Acc:HGNC:15805]
ENSG00000259760	12	7.01763	0.77403	9.44697e-05	0.00748749	RP11-20G13.2	novel transcript, antisense to LRRC28
ENSG00000198795	1.56762	0.91813	0.772168	7.20096e-06	0.00122893	ZNF521	zinc finger protein 521 [Source:HGNC Symbol;Acc:HGNC:24605]
ENSG00000188452	7.41073	4.34129	0.771403	0.000337104	0.0181124	CERKL	ceramide kinase like [Source:HGNC Symbol;Acc:HGNC:21699]
ENSG00000083123	1.18189	0.694121	0.766735	0.000308501	0.0170466	BCKDHB	branched chain keto acid dehydrogenase E1 subunit beta [Source:HGNC Symbol;Acc:HGNC:987]
ENSG00000181773	0.614693	0.361696	0.765823	0.000113189	0.00855712	GPR3	G protein-coupled receptor 3 [Source:HGNC Symbol;Acc:HGNC:4484]
ENSG00000169908	2.55232	1.50849	0.758685	0.00103389	0.0372657	TM4SF1	transmembrane 4 L six family member 1 [Source:HGNC Symbol;Acc:HGNC:11853]
ENSG00000128564	23.4303	13.8561	0.757876	1.20192e-06	0.000316405	VGF	VGF nerve growth factor inducible [Source:HGNC Symbol;Acc:HGNC:12684]
ENSG00000274828	6.37403	3.77011	0.757622	1.98842e-06	0.00048263	RP11-567M16.6	novel transcript
ENSG00000165879	4.37149	2.58741	0.75667	0.000678471	0.0282562	FRAT1	FRAT1, WNT signaling pathway regulator [Source:HGNC Symbol;Acc:HGNC:3944]
ENSG00000180767	2.68375	1.59052	0.754943	0.00670163	0.0984421	CHST13	carbohydrate sulfotransferase 13 [Source:HGNC Symbol;Acc:HGNC:21755]
ENSG00000230731	0.558054	0.331132	0.752837	0.00258324	0.0610707	RP11-478K15.6	novel transcript
ENSG00000135625	1.31177	0.779159	0.751459	0.00185296	0.0519323	EGR4	early growth response 4 [Source:HGNC Symbol;Acc:HGNC:3241]
ENSG00000182378	51.1252	30.4247	0.748792	5.46211e-06	0.000994103	PLCXD1	phosphatidylinositol specific phospholipase C X domain containing 1 [Source:HGNC Symbol;Acc:HGNC:23148]
ENSG00000138794	1.51573	0.90194	0.747662	0.000765556	0.0307516	CASP6	caspase 6 [Source:HGNC Symbol;Acc:HGNC:1507]
ENSG00000182518	2.39509	1.42675	0.747136	0.00244301	0.0596271	FAM104B	family with sequence similarity 104 member B [Source:HGNC Symbol;Acc:HGNC:25085]
ENSG00000205097	0.570074	0.34121	0.740596	0.00161889	0.0476361	FRG2	FSHD region gene 2 [Source:HGNC Symbol;Acc:HGNC:19136]
ENSG00000196636	1.5637	0.937607	0.73787	0.00167388	0.0485127	SDHAF3	succinate dehydrogenase complex assembly factor 3 [Source:HGNC Symbol;Acc:HGNC:21752]
ENSG00000274215	14.9221	8.97307	0.733836	0.000387591	0.0195012	CTD-2313J17.6	novel transcript
ENSG00000242244	9.26917	5.57766	0.732847	0.000237287	0.0143364	ATP5G1P3	ATP synthase membrane subunit c locus 1 pseudogene 3 [Source:HGNC Symbol;Acc:HGNC:39506]
ENSG00000182628	2.30583	1.38887	0.731546	0.000469881	0.0224174	SKA2	spindle and kinetochore associated complex subunit 2 [Source:HGNC Symbol;Acc:HGNC:28006]
ENSG00000122873	3.25886	1.96637	0.728786	4.61433e-06	0.000911917	CISD1	CDGSH iron sulfur domain 1 [Source:HGNC Symbol;Acc:HGNC:30880]
ENSG00000212900	8.24631	4.9811	0.72739	0.000372854	0.018986	KRTAP3-2	keratin associated protein 3-2 [Source:HGNC Symbol;Acc:HGNC:16779]
ENSG00000205269	2.38507	1.44486	0.723079	0.000858378	0.0326495	TMEM170B	transmembrane protein 170B [Source:HGNC Symbol;Acc:HGNC:34244]
ENSG00000056050	2.15575	1.30655	0.722503	0.00666567	0.0983636	C4orf27	histone PARylation factor 1 [Source:HGNC Symbol;Acc:HGNC:26051]
ENSG00000239672	3.50287	2.12358	0.722246	0.00105918	0.0378443	NME1	NME/NM23 nucleoside diphosphate kinase 1 [Source:HGNC Symbol;Acc:HGNC:7849]
ENSG00000253111	1.85029	1.12661	0.71628	0.00273308	0.0627526	RP11-136O12.2	novel transcript
ENSG00000244313	4.62745	2.82418	0.712237	0.0062111	0.0958785	RP11-425L10.1	ribosomal protein S10 (RPS10) pseudogene
ENSG00000064652	1.43343	0.87619	0.711624	0.000830086	0.0323734	SNX24	sorting nexin 24 [Source:HGNC Symbol;Acc:HGNC:21533]
ENSG00000109321	6.56021	4.01854	0.707054	2.5954e-05	0.00317709	AREG	amphiregulin [Source:HGNC Symbol;Acc:HGNC:651]
ENSG00000119723	1.02825	0.63059	0.705402	0.000413617	0.0205998	COQ6	coenzyme Q6, monooxygenase [Source:HGNC Symbol;Acc:HGNC:20233]
ENSG00000164949	191.438	117.514	0.704048	5.32696e-05	0.00536416	GEM	GTP binding protein overexpressed in skeletal muscle [Source:HGNC Symbol;Acc:HGNC:4234]
ENSG00000118473	2.06837	1.27219	0.701176	0.000252805	0.0150276	SGIP1	SH3 domain GRB2 like endophilin interacting protein 1 [Source:HGNC Symbol;Acc:HGNC:25412]
ENSG00000267080	0.997128	0.613773	0.699547	0.000306436	0.0170466	ASB16-AS1	ASB16 antisense RNA 1 [Source:HGNC Symbol;Acc:HGNC:25442]
ENSG00000122986	2.97565	1.83973	0.693631	0.000436683	0.0213873	HVCN1	hydrogen voltage gated channel 1 [Source:HGNC Symbol;Acc:HGNC:28240]
ENSG00000172738	20.3143	12.5941	0.689786	4.7163e-07	0.0001613	TMEM217	transmembrane protein 217 [Source:HGNC Symbol;Acc:HGNC:21238]
ENSG00000143110	35.7595	22.2319	0.685701	0.000501278	0.0229593	C1orf162	chromosome 1 open reading frame 162 [Source:HGNC Symbol;Acc:HGNC:28344]
ENSG00000197880	1.41481	0.882368	0.68125	0.0034499	0.0711307	MDS2	myelodysplastic syndrome 2 translocation associated [Source:HGNC Symbol;Acc:HGNC:29633]
ENSG00000120875	52.0665	32.5025	0.679808	3.57229e-06	0.000731426	DUSP4	dual specificity phosphatase 4 [Source:HGNC Symbol;Acc:HGNC:3070]
ENSG00000170458	241.913	151.055	0.679416	0.000576809	0.0255355	CD14	CD14 molecule [Source:HGNC Symbol;Acc:HGNC:1628]
ENSG00000267257	1.3903	0.868995	0.678103	0.00247119	0.060116	RP11-1151B14.4	novel transcript, antisense to ALPK2
ENSG00000105865	1.06629	0.666084	0.677975	0.00034945	0.0183394	DUS4L	dihydrouridine synthase 4 like [Source:HGNC Symbol;Acc:HGNC:21517]
ENSG00000178896	2.54144	1.59055	0.676748	0.00126978	0.0426425	EXOSC4	exosome component 4 [Source:HGNC Symbol;Acc:HGNC:18189]
ENSG00000185669	0.696131	0.435703	0.676434	0.00549193	0.0900739	SNAI3	snail family transcriptional repressor 3 [Source:HGNC Symbol;Acc:HGNC:18411]
ENSG00000273247	0.53077	0.332175	0.676331	0.00283958	0.0637154	RP11-83A24.2	novel transcript, antisense to RAB33B
ENSG00000120738	49.4873	30.9995	0.674812	7.45318e-05	0.00661896	EGR1	early growth response 1 [Source:HGNC Symbol;Acc:HGNC:3238]
ENSG00000130522	194.326	121.793	0.674053	0.000181436	0.0119408	JUND	JunD proto-oncogene, AP-1 transcription factor subunit [Source:HGNC Symbol;Acc:HGNC:6206]
ENSG00000171855	17.0203	10.6716	0.673506	0.00165398	0.0480926	IFNB1	interferon beta 1 [Source:HGNC Symbol;Acc:HGNC:5434]
ENSG00000141933	3.75399	2.35447	0.673128	0.00283272	0.0636585	TPGS1	tubulin polyglutamylase complex subunit 1 [Source:HGNC Symbol;Acc:HGNC:25058]
ENSG00000165312	28.211	17.6965	0.672788	2.92569e-05	0.00334263	OTUD1	OTU deubiquitinase 1 [Source:HGNC Symbol;Acc:HGNC:27346]
ENSG00000225177	1.11636	0.703588	0.666562	0.00670437	0.0984421	RP11-390P2.4	-
ENSG00000090104	434.164	273.758	0.665343	0.000177749	0.0117506	RGS1	regulator of G protein signaling 1 [Source:HGNC Symbol;Acc:HGNC:9991]
ENSG00000164920	1.58971	1.00423	0.662849	0.00363666	0.0734084	OSR2	odd-skipped related transciption factor 2 [Source:HGNC Symbol;Acc:HGNC:15830]
ENSG00000259630	31.9688	20.2012	0.662229	0.000442072	0.0215083	CTD-2262B20.1	fatty acid binding protein 5 (psoriasis-associated) (FABP5) pseudogene
ENSG00000270681	2.45432	1.55128	0.661458	0.000141691	0.0101659	RP11-372K14.2	novel transcript, antisense to SH3D19
ENSG00000179152	3.2803	2.07884	0.657769	0.00119942	0.0415928	TCAIM	T cell activation inhibitor, mitochondrial [Source:HGNC Symbol;Acc:HGNC:25241]
ENSG00000242338	0.760571	0.482278	0.657244	0.00062681	0.0268617	BMS1P4	BMS1, ribosome biogenesis factor pseudogene 4 [Source:HGNC Symbol;Acc:HGNC:23652]
ENSG00000262708	2.16602	1.37518	0.655991	0.0029156	0.0647894	RP11-411G7.2	BCL2-associated athanogene (BAG1) pseudogene
ENSG00000279227	5.11493	3.24954	0.654391	7.86323e-05	0.00676069	AC009303.2	novel transcript
ENSG00000231445	51.0176	32.4245	0.65392	3.24745e-06	0.000683914	TIMM8AP1	translocase of inner mitochondrial membrane 8A pseudogene 1 [Source:HGNC Symbol;Acc:HGNC:17802]
ENSG00000278095	26.7576	17.0073	0.653804	0.000859314	0.0326495	RP11-283G6.6	novel transcript, antisense to SSPN
ENSG00000107738	59.214	37.6575	0.653008	0.00030874	0.0170466	C10orf54	V-set immunoregulatory receptor [Source:HGNC Symbol;Acc:HGNC:30085]
ENSG00000122641	160.353	101.981	0.652952	5.57517e-05	0.00551605	INHBA	inhibin subunit beta A [Source:HGNC Symbol;Acc:HGNC:6066]
ENSG00000259004	2.93868	1.86952	0.652445	0.00334034	0.0696511	RP11-8L8.2	long intergenic non-protein coding RNA 2285 [Source:HGNC Symbol;Acc:HGNC:53202]
ENSG00000260916	2.93149	1.86507	0.652223	0.000119026	0.00890703	CCPG1	cell cycle progression 1 [Source:HGNC Symbol;Acc:HGNC:24227]
ENSG00000130748	13.2721	8.45056	0.651301	0.00519402	0.0875231	TMEM160	transmembrane protein 160 [Source:HGNC Symbol;Acc:HGNC:26042]
ENSG00000268355	37.4127	23.8624	0.648802	1.27998e-05	0.00178013	AC006129.1	novel transcript
ENSG00000147130	0.648647	0.414138	0.647998	0.000857679	0.0326495	ZMYM3	zinc finger MYM-type containing 3 [Source:HGNC Symbol;Acc:HGNC:13054]
ENSG00000173110	1531.14	977.395	0.64759	2.64271e-06	0.000599367	HSPA6	heat shock protein family A (Hsp70) member 6 [Source:HGNC Symbol;Acc:HGNC:5239]
ENSG00000176946	52.6274	33.651	0.64518	5.34888e-05	0.00536416	THAP4	THAP domain containing 4 [Source:HGNC Symbol;Acc:HGNC:23187]
ENSG00000255867	1.51232	0.969026	0.643014	0.00461847	0.082628	DENND5B-AS1	DENND5B antisense RNA 1 [Source:HGNC Symbol;Acc:HGNC:42517]
ENSG00000077522	1.46476	0.939767	0.640387	0.000788714	0.031256	ACTN2	actinin alpha 2 [Source:HGNC Symbol;Acc:HGNC:164]
ENSG00000166816	1.0908	0.699777	0.640317	0.00438959	0.0804644	LDHD	lactate dehydrogenase D [Source:HGNC Symbol;Acc:HGNC:19708]
ENSG00000152642	1.27568	0.818685	0.639692	0.0057483	0.0919105	GPD1L	glycerol-3-phosphate dehydrogenase 1 like [Source:HGNC Symbol;Acc:HGNC:28956]
ENSG00000256060	12.7502	8.18903	0.638811	0.000118189	0.00888952	TRAPPC2B	trafficking protein particle complex 2B [Source:HGNC Symbol;Acc:HGNC:10710]
ENSG00000095739	1.38881	0.892367	0.638245	0.000142804	0.0101659	BAMBI	BMP and activin membrane bound inhibitor [Source:HGNC Symbol;Acc:HGNC:30251]
ENSG00000198435	64.5062	41.467	0.637485	1.43775e-05	0.00192684	NRARP	NOTCH regulated ankyrin repeat protein [Source:HGNC Symbol;Acc:HGNC:33843]
ENSG00000272502	1.56792	1.00828	0.637001	0.000597001	0.0260561	RP11-713M15.2	novel transcript
ENSG00000118640	47.7192	30.7069	0.636021	0.00348406	0.0715348	VAMP8	vesicle associated membrane protein 8 [Source:HGNC Symbol;Acc:HGNC:12647]
ENSG00000011083	0.64407	0.414579	0.635763	0.000816912	0.0321144	SLC6A7	solute carrier family 6 member 7 [Source:HGNC Symbol;Acc:HGNC:11054]
ENSG00000158019	62.8473	40.4714	0.634953	9.35325e-05	0.00745328	BRE	BRISC and BRCA1 A complex member 2 [Source:HGNC Symbol;Acc:HGNC:1106]
ENSG00000181218	1.81167	1.16744	0.633987	0.000926546	0.0342335	HIST3H2A	histone cluster 3 H2A [Source:HGNC Symbol;Acc:HGNC:20507]
ENSG00000171984	2.94812	1.90294	0.63133	0.00167501	0.0485127	C20orf196	shieldin complex subunit 1 [Source:HGNC Symbol;Acc:HGNC:26318]
ENSG00000198142	1.08981	0.70479	0.628853	0.000497687	0.0229278	SOWAHC	sosondowah ankyrin repeat domain family member C [Source:HGNC Symbol;Acc:HGNC:26149]
ENSG00000127951	17.3145	11.2131	0.626794	0.000590561	0.0259882	FGL2	fibrinogen like 2 [Source:HGNC Symbol;Acc:HGNC:3696]
ENSG00000153485	38.5253	24.9543	0.626508	1.86715e-06	0.000466534	TMEM251	transmembrane protein 251 [Source:HGNC Symbol;Acc:HGNC:20218]
ENSG00000243024	0.777789	0.504394	0.626425	0.00217691	0.0564006	RPS11P6	ribosomal protein S11 pseudogene 6
ENSG00000112139	2.38472	1.54493	0.626321	0.000427139	0.0209896	MDGA1	MAM domain containing glycosylphosphatidylinositol anchor 1 [Source:HGNC Symbol;Acc:HGNC:19267]
ENSG00000185261	0.286706	0.18598	0.624934	0.00424128	0.0797104	KIAA0825	KIAA0825 [Source:HGNC Symbol;Acc:HGNC:28532]
ENSG00000272047	0.551535	0.358409	0.621763	0.0016399	0.0479672	GTF2H5	general transcription factor IIH subunit 5 [Source:HGNC Symbol;Acc:HGNC:21157]
ENSG00000162078	2.16275	1.40642	0.62106	0.0047275	0.0838089	ZG16B	zymogen granule protein 16B [Source:HGNC Symbol;Acc:HGNC:30456]
ENSG00000163376	89.7029	58.3897	0.619439	6.08607e-05	0.00578844	KBTBD8	kelch repeat and BTB domain containing 8 [Source:HGNC Symbol;Acc:HGNC:30691]
ENSG00000185905	6.22923	4.05805	0.618251	0.00231892	0.0580399	C16orf54	chromosome 16 open reading frame 54 [Source:HGNC Symbol;Acc:HGNC:26649]
ENSG00000125458	4.61126	3.00756	0.616824	0.00153471	0.0467452	NT5C	5', 3'-nucleotidase, cytosolic [Source:HGNC Symbol;Acc:HGNC:17144]
ENSG00000145476	0.590261	0.384895	0.616714	0.00383149	0.0750617	CYP4V2	cytochrome P450 family 4 subfamily V member 2 [Source:HGNC Symbol;Acc:HGNC:23198]
ENSG00000007038	3.07959	2.00974	0.615748	0.000492375	0.0228978	PRSS21	serine protease 21 [Source:HGNC Symbol;Acc:HGNC:9485]
ENSG00000230839	4.20468	2.74644	0.614098	0.000104439	0.00806098	RP5-968J1.1	novel transcript
ENSG00000173917	2.81569	1.84179	0.612768	0.0018128	0.0514919	HOXB2	homeobox B2 [Source:HGNC Symbol;Acc:HGNC:5113]
ENSG00000255302	26.0395	17.0471	0.611189	0.000480352	0.0225537	EID1	EP300 interacting inhibitor of differentiation 1 [Source:HGNC Symbol;Acc:HGNC:1191]
ENSG00000128309	11.0651	7.25798	0.608433	0.000638975	0.0272248	MPST	mercaptopyruvate sulfurtransferase [Source:HGNC Symbol;Acc:HGNC:7223]
ENSG00000243629	0.486208	0.319045	0.607221	0.00684166	0.0991958	LINC00880	long intergenic non-protein coding RNA 880 [Source:HGNC Symbol;Acc:HGNC:27948]
ENSG00000117318	22.2365	14.6038	0.606616	3.28664e-05	0.00367058	ID3	inhibitor of DNA binding 3, HLH protein [Source:HGNC Symbol;Acc:HGNC:5362]
ENSG00000163563	160.268	105.302	0.605957	0.000152872	0.0105804	MNDA	myeloid cell nuclear differentiation antigen [Source:HGNC Symbol;Acc:HGNC:7183]
ENSG00000106049	3.64475	2.39538	0.605654	0.00291821	0.0647894	HIBADH	3-hydroxyisobutyrate dehydrogenase [Source:HGNC Symbol;Acc:HGNC:4907]
ENSG00000122877	57.1658	37.6461	0.602652	1.83877e-05	0.00239886	EGR2	early growth response 2 [Source:HGNC Symbol;Acc:HGNC:3239]
ENSG00000104903	12.9593	8.53558	0.602474	0.00105981	0.0378443	LYL1	LYL1, basic helix-loop-helix family member [Source:HGNC Symbol;Acc:HGNC:6734]
ENSG00000231274	3.66323	2.4138	0.601822	0.00581166	0.0926222	SBK3	SH3 domain binding kinase family member 3 [Source:HGNC Symbol;Acc:HGNC:44121]
ENSG00000106560	27.8542	18.3956	0.598545	0.000125575	0.0092561	GIMAP2	GTPase, IMAP family member 2 [Source:HGNC Symbol;Acc:HGNC:21789]
ENSG00000141569	2.78798	1.841	0.598454	0.00252518	0.0604321	TRIM65	tripartite motif containing 65 [Source:HGNC Symbol;Acc:HGNC:27316]
ENSG00000159714	11.5861	7.66275	0.596509	0.00179358	0.051143	ZDHHC1	zinc finger DHHC-type containing 1 [Source:HGNC Symbol;Acc:HGNC:17916]
ENSG00000224032	9.39849	6.21834	0.59593	0.000215388	0.0134997	EPB41L4A-AS1	EPB41L4A antisense RNA 1 [Source:HGNC Symbol;Acc:HGNC:30749]
ENSG00000099849	1.49875	0.99232	0.595366	0.00676239	0.0989981	RASSF7	Ras association domain family member 7 [Source:HGNC Symbol;Acc:HGNC:1166]
ENSG00000102760	227.182	150.413	0.594917	5.79636e-05	0.0055913	RGCC	regulator of cell cycle [Source:HGNC Symbol;Acc:HGNC:20369]
ENSG00000166797	14.7808	9.78912	0.594474	0.00178916	0.0511159	FAM96A	cytosolic iron-sulfur assembly component 2A [Source:HGNC Symbol;Acc:HGNC:26235]
ENSG00000233901	5.39096	3.57111	0.594296	0.000468091	0.0224045	LINC01503	long intergenic non-protein coding RNA 1503 [Source:HGNC Symbol;Acc:HGNC:51184]
ENSG00000188186	102.027	67.6454	0.592903	0.00658766	0.0982946	LAMTOR4	late endosomal/lysosomal adaptor, MAPK and MTOR activator 4 [Source:HGNC Symbol;Acc:HGNC:33772]
ENSG00000265531	2.59439	1.72133	0.59217	0.00457885	0.0823306	FCGR1C	Fc fragment of IgG receptor Ic, pseudogene [Source:HGNC Symbol;Acc:HGNC:3615]
ENSG00000215712	3.08377	2.04566	0.592123	0.00135721	0.0439644	TMEM242	transmembrane protein 242 [Source:HGNC Symbol;Acc:HGNC:17206]
ENSG00000158716	12.0585	8.00509	0.591099	0.00242205	0.0595086	DUSP23	dual specificity phosphatase 23 [Source:HGNC Symbol;Acc:HGNC:21480]
ENSG00000165030	54.9471	36.4986	0.590204	0.00229494	0.0580264	NFIL3	nuclear factor, interleukin 3 regulated [Source:HGNC Symbol;Acc:HGNC:7787]
ENSG00000235897	20.5891	13.6812	0.589688	0.00398429	0.07688	TM4SF19-AS1	TM4SF19 antisense RNA 1 [Source:HGNC Symbol;Acc:HGNC:41085]
ENSG00000108963	9.61573	6.3904	0.589514	0.00158762	0.0474384	DPH1	diphthamide biosynthesis 1 [Source:HGNC Symbol;Acc:HGNC:3003]
ENSG00000171840	6.83949	4.5488	0.58859	8.8902e-05	0.00728108	NINJ2	ninjurin 2 [Source:HGNC Symbol;Acc:HGNC:7825]
ENSG00000169692	16.053	10.6777	0.588246	0.00211559	0.0559928	AGPAT2	1-acylglycerol-3-phosphate O-acyltransferase 2 [Source:HGNC Symbol;Acc:HGNC:325]
ENSG00000131848	12.3256	8.20773	0.586642	0.000373487	0.018986	ZSCAN5A	zinc finger and SCAN domain containing 5A [Source:HGNC Symbol;Acc:HGNC:23710]
ENSG00000148362	19.4458	12.9612	0.585285	0.00178507	0.051098	C9orf142	PAXX, non-homologous end joining factor [Source:HGNC Symbol;Acc:HGNC:27849]
ENSG00000205155	3.28159	2.18854	0.58429	0.00427551	0.0799868	PSENEN	presenilin enhancer, gamma-secretase subunit [Source:HGNC Symbol;Acc:HGNC:30100]
ENSG00000143851	12.5507	8.3786	0.582997	4.80941e-05	0.004949	PTPN7	protein tyrosine phosphatase, non-receptor type 7 [Source:HGNC Symbol;Acc:HGNC:9659]
ENSG00000281571	1.64852	1.10374	0.579862	0.00287572	0.0643306	AC241585.2	TEC
ENSG00000106683	8.03204	5.37556	0.579378	0.00193299	0.0537664	LIMK1	LIM domain kinase 1 [Source:HGNC Symbol;Acc:HGNC:6613]
ENSG00000163421	26.2787	17.6045	0.577935	0.000194614	0.0126947	PROK2	prokineticin 2 [Source:HGNC Symbol;Acc:HGNC:18455]
ENSG00000229153	0.876913	0.587851	0.577159	0.00200871	0.0545928	EPHA1-AS1	EPHA1 antisense RNA 1 [Source:HGNC Symbol;Acc:HGNC:27799]
ENSG00000274618	2.72882	1.82809	0.576921	0.00681594	0.0991958	HIST1H4F	histone cluster 1 H4 family member f [Source:HGNC Symbol;Acc:HGNC:4783]
ENSG00000138617	1.69603	1.1379	0.575443	0.00197671	0.0542657	PARP16	poly(ADP-ribose) polymerase family member 16 [Source:HGNC Symbol;Acc:HGNC:26040]
ENSG00000185340	3.44396	2.31189	0.574848	0.00632453	0.096418	GAS2L1	growth arrest specific 2 like 1 [Source:HGNC Symbol;Acc:HGNC:16955]
ENSG00000169220	28.0721	18.8489	0.574689	0.000686377	0.0284109	RGS14	regulator of G protein signaling 14 [Source:HGNC Symbol;Acc:HGNC:9996]
ENSG00000182782	104.383	70.1037	0.574325	0.000455515	0.0219451	HCAR2	hydroxycarboxylic acid receptor 2 [Source:HGNC Symbol;Acc:HGNC:24827]
ENSG00000260708	28.8389	19.3784	0.573624	0.00141916	0.0450888	CTA-29F11.1	novel transcript, antisense to TBC1D22A
ENSG00000100379	6.81222	4.58191	0.572268	0.00315873	0.0675605	KCTD17	potassium channel tetramerization domain containing 17 [Source:HGNC Symbol;Acc:HGNC:25705]
ENSG00000171174	90.4205	60.8324	0.571822	1.46745e-05	0.00194893	RBKS	ribokinase [Source:HGNC Symbol;Acc:HGNC:30325]
ENSG00000187116	48.5219	32.6743	0.570481	0.0030056	0.0656973	LILRA5	leukocyte immunoglobulin like receptor A5 [Source:HGNC Symbol;Acc:HGNC:16309]
ENSG00000184319	3.54581	2.38811	0.570096	0.000254701	0.0150391	RPL23AP82	ribosomal protein L23a pseudogene 82 [Source:HGNC Symbol;Acc:HGNC:33730]
ENSG00000152784	4.89515	3.29758	0.569895	0.000496727	0.0229278	PRDM8	PR/SET domain 8 [Source:HGNC Symbol;Acc:HGNC:13993]
ENSG00000141505	11.5417	7.78553	0.567992	0.00292984	0.0649499	ASGR1	asialoglycoprotein receptor 1 [Source:HGNC Symbol;Acc:HGNC:742]
ENSG00000258738	4.54002	3.06289	0.567776	0.00177622	0.0509436	RP11-73E17.2	vegetative cell wall protein gp1-like [Source:NCBI gene;Acc:112268124]
ENSG00000091972	2.2205	1.49927	0.567039	0.00106021	0.0378443	CD200	CD200 molecule [Source:HGNC Symbol;Acc:HGNC:7203]
ENSG00000036448	16.8409	11.3703	0.566749	0.00154273	0.0467961	MYOM2	myomesin 2 [Source:HGNC Symbol;Acc:HGNC:7614]
ENSG00000105514	1.59065	1.07458	0.565959	0.00628276	0.096209	RAB3D	RAB3D, member RAS oncogene family [Source:HGNC Symbol;Acc:HGNC:9779]
ENSG00000256053	5.11763	3.45765	0.565778	0.00686319	0.0992906	APOPT1	apoptogenic 1, mitochondrial [Source:HGNC Symbol;Acc:HGNC:20492]
ENSG00000153234	61.3736	41.496	0.564648	0.00138693	0.0443518	NR4A2	nuclear receptor subfamily 4 group A member 2 [Source:HGNC Symbol;Acc:HGNC:7981]
ENSG00000279369	0.937338	0.633967	0.563907	0.00149089	0.0459776	RP11-51F16.1	-
ENSG00000125652	53.6188	36.2846	0.563397	0.00508924	0.0867347	ALKBH7	alkB homolog 7 [Source:HGNC Symbol;Acc:HGNC:21306]
ENSG00000134291	1.71828	1.16407	0.562801	0.00328188	0.0694478	TMEM106C	transmembrane protein 106C [Source:HGNC Symbol;Acc:HGNC:28775]
ENSG00000187479	24.7793	16.7873	0.561804	0.000509543	0.023256	C11orf96	chromosome 11 open reading frame 96 [Source:HGNC Symbol;Acc:HGNC:38675]
ENSG00000241490	0.837149	0.567233	0.561672	0.00251993	0.0604321	RP11-553L6.2	-
ENSG00000120802	19.2269	13.0297	0.561279	0.000298384	0.0168536	TMPO	thymopoietin [Source:HGNC Symbol;Acc:HGNC:11875]
ENSG00000104823	40.9852	27.8275	0.558603	0.0014639	0.045736	ECH1	enoyl-CoA hydratase 1 [Source:HGNC Symbol;Acc:HGNC:3149]
ENSG00000136319	1.89705	1.28936	0.557215	0.00242085	0.0595086	TTC5	tetratricopeptide repeat domain 5 [Source:HGNC Symbol;Acc:HGNC:19274]
ENSG00000006625	5.96323	4.0531	0.557069	0.00276142	0.0628223	GGCT	gamma-glutamylcyclotransferase [Source:HGNC Symbol;Acc:HGNC:21705]
ENSG00000171159	37.052	25.1874	0.556868	0.00690632	0.0994154	C9orf16	chromosome 9 open reading frame 16 [Source:HGNC Symbol;Acc:HGNC:17823]
ENSG00000103490	32.3229	21.9739	0.556787	0.0068924	0.0994154	PYCARD	PYD and CARD domain containing [Source:HGNC Symbol;Acc:HGNC:16608]
ENSG00000140030	3.33154	2.26509	0.556569	0.000676803	0.0282562	GPR65	G protein-coupled receptor 65 [Source:HGNC Symbol;Acc:HGNC:4517]
ENSG00000118785	592.928	403.352	0.555819	8.34888e-06	0.00138291	SPP1	secreted phosphoprotein 1 [Source:HGNC Symbol;Acc:HGNC:11255]
ENSG00000259874	10.0349	6.83348	0.554468	0.00329268	0.0694663	RP11-170L3.2	SMT3 suppressor of mif two 3 homolog 3 (S. cerevisiae) (SUMO3) pseudogene
ENSG00000116691	24.4785	16.6879	0.552746	0.00158651	0.0474384	MIIP	migration and invasion inhibitory protein [Source:HGNC Symbol;Acc:HGNC:25715]
ENSG00000152595	1.85048	1.26364	0.550197	0.00131304	0.0434893	MEPE	matrix extracellular phosphoglycoprotein [Source:HGNC Symbol;Acc:HGNC:13361]
ENSG00000176641	1.33055	0.909161	0.549545	0.00146745	0.045736	RNF152	ring finger protein 152 [Source:HGNC Symbol;Acc:HGNC:26811]
ENSG00000132002	2031.27	1391.63	0.545609	8.48022e-06	0.00138906	DNAJB1	DnaJ heat shock protein family (Hsp40) member B1 [Source:HGNC Symbol;Acc:HGNC:5270]
ENSG00000104889	3.85861	2.64467	0.545128	0.0047345	0.0838089	RNASEH2A	ribonuclease H2 subunit A [Source:HGNC Symbol;Acc:HGNC:18518]
ENSG00000081041	2548.02	1746.3	0.545079	8.10352e-07	0.000238924	CXCL2	C-X-C motif chemokine ligand 2 [Source:HGNC Symbol;Acc:HGNC:4603]
ENSG00000231856	8.88889	6.09229	0.545073	0.000447981	0.0217241	RP11-327P2.5	novel transcript
ENSG00000132518	0.47021	0.322629	0.543657	0.00458942	0.0823306	GUCY2D	guanylate cyclase 2D, retinal [Source:HGNC Symbol;Acc:HGNC:4689]
ENSG00000006015	37.1459	25.5125	0.542015	0.00476337	0.0838089	C19orf60	required for excision 1-B domain containing [Source:HGNC Symbol;Acc:HGNC:26098]
ENSG00000090263	5.44339	3.73872	0.541753	0.0016937	0.048958	MRPS33	mitochondrial ribosomal protein S33 [Source:HGNC Symbol;Acc:HGNC:16634]
ENSG00000173465	9.76047	6.71141	0.540477	0.00695044	0.0997696	SSSCA1	Sjogren syndrome/scleroderma autoantigen 1 [Source:HGNC Symbol;Acc:HGNC:11328]
ENSG00000186352	9.74298	6.70216	0.539892	0.000338782	0.0181124	ANKRD37	ankyrin repeat domain 37 [Source:HGNC Symbol;Acc:HGNC:29593]
ENSG00000166260	4.03445	2.77604	0.539316	0.000335775	0.0181124	COX11	cytochrome c oxidase copper chaperone COX11 [Source:HGNC Symbol;Acc:HGNC:2261]
ENSG00000198832	1.94326	1.33851	0.538002	0.000757442	0.0305924	SELM	selenoprotein M [Source:HGNC Symbol;Acc:HGNC:30397]
ENSG00000120913	7.95804	5.48481	0.537022	0.000295193	0.0167374	PDLIM2	PDZ and LIM domain 2 [Source:HGNC Symbol;Acc:HGNC:13992]
ENSG00000236345	1.04427	0.719418	0.536723	0.00329378	0.0694663	RP11-59D5__B.2	S-phase cancer associated transcript 8 [Source:HGNC Symbol;Acc:HGNC:40967]
ENSG00000074201	28.0265	19.3553	0.534064	0.00111131	0.0392876	CLNS1A	chloride nucleotide-sensitive channel 1A [Source:HGNC Symbol;Acc:HGNC:2080]
ENSG00000204136	4.58854	3.1719	0.532745	0.000804667	0.0317946	GGTA1P	glycoprotein, alpha-galactosyltransferase 1 pseudogene [Source:HGNC Symbol;Acc:HGNC:4253]
ENSG00000226435	12.8588	8.88912	0.532626	0.00368341	0.0735654	ANKRD18DP	ankyrin repeat domain 18D, pseudogene [Source:HGNC Symbol;Acc:HGNC:28016]
ENSG00000100079	88.748	61.4653	0.529954	0.00483772	0.0843709	LGALS2	galectin 2 [Source:HGNC Symbol;Acc:HGNC:6562]
ENSG00000067533	1.57803	1.09314	0.529526	0.000538593	0.0241713	RRP15	ribosomal RNA processing 15 homolog [Source:HGNC Symbol;Acc:HGNC:24255]
ENSG00000119986	4.98306	3.45412	0.528663	0.00148332	0.0459776	AVPI1	arginine vasopressin induced 1 [Source:HGNC Symbol;Acc:HGNC:30898]
ENSG00000273314	1.05647	0.732649	0.528083	0.000110139	0.00840535	RP5-1136G13.2	novel transcript, antisense to CUL1
ENSG00000164105	15.6061	10.8282	0.527412	0.00403132	0.0775845	SAP30	Sin3A associated protein 30 [Source:HGNC Symbol;Acc:HGNC:10532]
ENSG00000139832	29.0928	20.1872	0.527235	0.00130045	0.043374	RAB20	RAB20, member RAS oncogene family [Source:HGNC Symbol;Acc:HGNC:18260]
ENSG00000138439	3.73145	2.58963	0.526986	0.00649174	0.0976936	FAM117B	family with sequence similarity 117 member B [Source:HGNC Symbol;Acc:HGNC:14440]
ENSG00000106366	14.8293	10.2936	0.526711	0.00135406	0.0439644	SERPINE1	serpin family E member 1 [Source:HGNC Symbol;Acc:HGNC:8583]
ENSG00000147443	29.0175	20.1449	0.526533	0.00183917	0.0519323	DOK2	docking protein 2 [Source:HGNC Symbol;Acc:HGNC:2991]
ENSG00000185482	18.1178	12.5811	0.526188	0.00131234	0.0434893	STAC3	SH3 and cysteine rich domain 3 [Source:HGNC Symbol;Acc:HGNC:28423]
ENSG00000148688	7.60731	5.2854	0.52527	0.000599174	0.0260561	RPP30	ribonuclease P/MRP subunit p30 [Source:HGNC Symbol;Acc:HGNC:17688]
ENSG00000274536	2.00304	1.39254	0.524598	0.00355345	0.0725554	RP6-159A1.4	novel transcript, antisense VSIG4
ENSG00000108666	2.46607	1.71472	0.524573	0.000759813	0.0306043	C17orf75	chromosome 17 open reading frame 75 [Source:HGNC Symbol;Acc:HGNC:30173]
ENSG00000232692	4.62763	3.21717	0.524461	0.00297385	0.0654336	AP001596.6	novel transcript
ENSG00000119929	2.42181	1.68531	0.523531	0.00559419	0.0906253	CUTC	cutC copper transporter [Source:HGNC Symbol;Acc:HGNC:24271]
ENSG00000227467	5.29216	3.68189	0.523437	0.00301705	0.0657367	LINC01537	long intergenic non-protein coding RNA 1537 [Source:HGNC Symbol;Acc:HGNC:51301]
ENSG00000125967	5.77779	4.02054	0.523219	0.00281935	0.0635518	NECAB3	N-terminal EF-hand calcium binding protein 3 [Source:HGNC Symbol;Acc:HGNC:15851]
ENSG00000166592	141.922	98.793	0.522628	0.000539436	0.0241713	RRAD	RRAD, Ras related glycolysis inhibitor and calcium channel regulator [Source:HGNC Symbol;Acc:HGNC:10446]
ENSG00000224116	3.88016	2.70132	0.522433	0.00697759	0.0997772	INHBA-AS1	INHBA antisense RNA 1 [Source:HGNC Symbol;Acc:HGNC:40303]
ENSG00000247596	21.0693	14.6702	0.522301	0.00649155	0.0976936	TWF2	twinfilin actin binding protein 2 [Source:HGNC Symbol;Acc:HGNC:9621]
ENSG00000257194	3.73046	2.5977	0.522095	0.00294891	0.0651766	RP11-567C2.1	novel transcript
ENSG00000115364	3.42582	2.38595	0.521434	0.00418778	0.0794516	MRPL19	mitochondrial ribosomal protein L19 [Source:HGNC Symbol;Acc:HGNC:14052]
ENSG00000142046	13.0458	9.09072	0.521116	0.00121871	0.0418791	TMEM91	transmembrane protein 91 [Source:HGNC Symbol;Acc:HGNC:32393]
ENSG00000181444	24.0754	16.7776	0.521028	0.00142735	0.0452515	ZNF467	zinc finger protein 467 [Source:HGNC Symbol;Acc:HGNC:23154]
ENSG00000112576	19.9547	13.9106	0.520533	0.00153876	0.0467721	CCND3	cyclin D3 [Source:HGNC Symbol;Acc:HGNC:1585]
ENSG00000274428	10.7022	7.4603	0.520406	0.00284978	0.0638473	U1	-
ENSG00000090238	19.6972	13.7371	0.519934	0.00604677	0.0944295	YPEL3	yippee like 3 [Source:HGNC Symbol;Acc:HGNC:18327]
ENSG00000165795	2.73378	1.90625	0.519856	0.00367629	0.073559	NDRG2	NDRG family member 2 [Source:HGNC Symbol;Acc:HGNC:14460]
ENSG00000152433	4.96195	3.46163	0.519533	0.00439992	0.0804644	ZNF547	zinc finger protein 547 [Source:HGNC Symbol;Acc:HGNC:26432]
ENSG00000106123	2.83684	1.97985	0.518699	5.7647e-05	0.0055913	EPHB6	EPH receptor B6 [Source:HGNC Symbol;Acc:HGNC:3396]
ENSG00000160886	8.24074	5.75498	0.518057	4.42897e-05	0.00470118	LY6K	lymphocyte antigen 6 family member K [Source:HGNC Symbol;Acc:HGNC:24225]
ENSG00000168264	26.8647	18.7737	0.516997	0.000202991	0.0129107	IRF2BP2	interferon regulatory factor 2 binding protein 2 [Source:HGNC Symbol;Acc:HGNC:21729]
ENSG00000144218	0.898184	0.627891	0.515989	0.00291018	0.0647894	AFF3	AF4/FMR2 family member 3 [Source:HGNC Symbol;Acc:HGNC:6473]
ENSG00000163344	6.94319	4.85731	0.515363	0.00116784	0.0406045	PMVK	phosphomevalonate kinase [Source:HGNC Symbol;Acc:HGNC:9141]
ENSG00000065054	2.93438	2.0535	0.515122	0.00451136	0.081603	SLC9A3R2	SLC9A3 regulator 2 [Source:HGNC Symbol;Acc:HGNC:11076]
ENSG00000133246	49.1098	34.3759	0.514613	0.00138653	0.0443518	PRAM1	PML-RARA regulated adaptor molecule 1 [Source:HGNC Symbol;Acc:HGNC:30091]
ENSG00000165264	11.3481	7.94414	0.514505	0.00230263	0.0580264	NDUFB6	NADH:ubiquinone oxidoreductase subunit B6 [Source:HGNC Symbol;Acc:HGNC:7701]
ENSG00000196922	0.996896	0.698219	0.513834	0.00636501	0.0968349	ZNF252P	zinc finger protein 252, pseudogene [Source:HGNC Symbol;Acc:HGNC:13046]
ENSG00000107960	3.81315	2.67362	0.512305	0.00437767	0.0804644	OBFC1	STN1, CST complex subunit [Source:HGNC Symbol;Acc:HGNC:26200]
ENSG00000171700	32.1014	22.5189	0.511516	0.00231754	0.0580399	RGS19	regulator of G protein signaling 19 [Source:HGNC Symbol;Acc:HGNC:13735]
ENSG00000137764	8.17369	5.73559	0.511057	0.00110852	0.0392876	MAP2K5	mitogen-activated protein kinase kinase 5 [Source:HGNC Symbol;Acc:HGNC:6845]
ENSG00000176485	4.13625	2.90304	0.510847	0.00458224	0.0823306	PLA2G16	phospholipase A2 group XVI [Source:HGNC Symbol;Acc:HGNC:17825]
ENSG00000218565	17.9781	12.6218	0.510347	0.00128712	0.0431234	RP11-12A2.1	DnaJ (Hsp40) homolog, subfamily C, member 7 (DNAJC7) pseudogene
ENSG00000010626	2.90338	2.03912	0.509846	0.000454447	0.0219451	LRRC23	leucine rich repeat containing 23 [Source:HGNC Symbol;Acc:HGNC:19138]
ENSG00000167851	24.2869	17.0724	0.508527	0.00296214	0.0652733	CD300A	CD300a molecule [Source:HGNC Symbol;Acc:HGNC:19319]
ENSG00000146066	47.9992	33.748	0.508237	0.006469	0.0976131	HIGD2A	HIG1 hypoxia inducible domain family member 2A [Source:HGNC Symbol;Acc:HGNC:28311]
ENSG00000141858	5.79658	4.07541	0.508219	0.00137771	0.0442487	SAMD1	sterile alpha motif domain containing 1 [Source:HGNC Symbol;Acc:HGNC:17958]
ENSG00000237190	4.89357	3.44277	0.507379	0.000501486	0.0229593	CDKN2AIPNL	CDKN2A interacting protein N-terminal like [Source:HGNC Symbol;Acc:HGNC:30545]
ENSG00000168291	5.71969	4.02381	0.507351	0.00429893	0.0803124	PDHB	pyruvate dehydrogenase E1 beta subunit [Source:HGNC Symbol;Acc:HGNC:8808]
ENSG00000166670	35.8486	25.2326	0.506629	2.71947e-05	0.0032331	MMP10	matrix metallopeptidase 10 [Source:HGNC Symbol;Acc:HGNC:7156]
ENSG00000029993	4.75982	3.35017	0.50659	0.00231546	0.0580399	HMGB3	high mobility group box 3 [Source:HGNC Symbol;Acc:HGNC:5004]
ENSG00000204389	2962.76	2086.45	0.505888	6.88956e-05	0.00634787	HSPA1A	heat shock protein family A (Hsp70) member 1A [Source:HGNC Symbol;Acc:HGNC:5232]
ENSG00000186047	2.68902	1.89419	0.505372	0.00437036	0.0804644	DLEU7	deleted in lymphocytic leukemia 7 [Source:HGNC Symbol;Acc:HGNC:17567]
ENSG00000171425	13.8666	9.77147	0.505028	0.00365813	0.0734716	ZNF581	zinc finger protein 581 [Source:HGNC Symbol;Acc:HGNC:25017]
ENSG00000236199	4.00257	2.82214	0.503928	0.0023525	0.0581889	RP11-264I13.2	novel transcript
ENSG00000226644	280.829	198.052	0.503818	2.89413e-05	0.00334263	RP11-128M1.1	uncharacterized LOC388780 [Source:NCBI gene;Acc:388780]
ENSG00000165752	6.88394	4.85563	0.503739	0.0041984	0.0794516	STK32C	serine/threonine kinase 32C [Source:HGNC Symbol;Acc:HGNC:21332]
ENSG00000167526	1693.62	1195.41	0.5026	0.00505734	0.0864554	RPL13	ribosomal protein L13 [Source:HGNC Symbol;Acc:HGNC:10303]
ENSG00000130299	2.49392	1.76132	0.502225	0.00442261	0.0804915	GTPBP3	GTP binding protein 3, mitochondrial [Source:HGNC Symbol;Acc:HGNC:14880]
ENSG00000095794	36.1318	25.5173	0.501786	7.23e-05	0.0065494	CREM	cAMP responsive element modulator [Source:HGNC Symbol;Acc:HGNC:2352]
ENSG00000275202	9.91476	7.00272	0.501647	0.000622836	0.0267692	RP11-156K23.3	novel transcript, antisense to FNDC3A
ENSG00000075089	3.3223	2.34683	0.501501	0.00421341	0.0795316	ACTR6	ARP6 actin related protein 6 homolog [Source:HGNC Symbol;Acc:HGNC:24025]
ENSG00000257595	9.40799	6.64754	0.501405	0.00274559	0.0627526	RP3-473L9.4	long intergenic non-protein coding RNA 2356 [Source:HGNC Symbol;Acc:HGNC:53278]
ENSG00000169733	9.2612	6.5426	0.501348	0.00540025	0.0893496	RFNG	RFNG O-fucosylpeptide 3-beta-N-acetylglucosaminyltransferase [Source:HGNC Symbol;Acc:HGNC:9974]
ENSG00000107242	2.03405	1.43669	0.501317	0.00518575	0.0875231	PIP5K1B	phosphatidylinositol-4-phosphate 5-kinase type 1 beta [Source:HGNC Symbol;Acc:HGNC:8995]
ENSG00000136104	9.54731	6.74751	0.500696	0.00288781	0.0645032	RNASEH2B	ribonuclease H2 subunit B [Source:HGNC Symbol;Acc:HGNC:25671]
ENSG00000155366	14.0627	9.94169	0.500352	0.0016044	0.0475518	RHOC	ras homolog family member C [Source:HGNC Symbol;Acc:HGNC:669]
ENSG00000233834	86.9924	61.5438	0.499286	0.000477804	0.0225537	AC005083.1	-
ENSG00000164081	6.41052	4.53773	0.498647	0.00149634	0.0459776	TEX264	testis expressed 264 [Source:HGNC Symbol;Acc:HGNC:30247]
ENSG00000276070	1696.51	1201.66	0.497533	0.000110323	0.00840535	CCL4L2	C-C motif chemokine ligand 4 like 2 [Source:HGNC Symbol;Acc:HGNC:24066]
ENSG00000157326	11.3199	8.02042	0.497153	0.00591743	0.0933991	DHRS4	dehydrogenase/reductase 4 [Source:HGNC Symbol;Acc:HGNC:16985]
ENSG00000173272	8.72703	6.18847	0.495989	0.00589314	0.0932284	MZT2A	mitotic spindle organizing protein 2A [Source:HGNC Symbol;Acc:HGNC:33187]
ENSG00000005471	0.939634	0.666448	0.49552	0.00672289	0.0985177	ABCB4	ATP binding cassette subfamily B member 4 [Source:HGNC Symbol;Acc:HGNC:45]
ENSG00000169413	45.4373	32.2463	0.494754	0.00212699	0.0561938	RNASE6	ribonuclease A family member k6 [Source:HGNC Symbol;Acc:HGNC:10048]
ENSG00000188042	6.29293	4.46755	0.494224	0.00201455	0.0545928	ARL4C	ADP ribosylation factor like GTPase 4C [Source:HGNC Symbol;Acc:HGNC:698]
ENSG00000138686	1.24867	0.88625	0.494062	0.00199247	0.0544952	BBS7	Bardet-Biedl syndrome 7 [Source:HGNC Symbol;Acc:HGNC:18758]
ENSG00000110852	53.4358	37.9754	0.492733	0.00388733	0.0757029	CLEC2B	C-type lectin domain family 2 member B [Source:HGNC Symbol;Acc:HGNC:2053]
ENSG00000135390	114.579	81.4294	0.492728	0.0056003	0.0906253	ATP5G2	ATP synthase membrane subunit c locus 2 [Source:HGNC Symbol;Acc:HGNC:842]
ENSG00000150337	18.4202	13.0932	0.49247	0.000752574	0.0304792	FCGR1A	Fc fragment of IgG receptor Ia [Source:HGNC Symbol;Acc:HGNC:3613]
ENSG00000040341	4.17806	2.97007	0.492164	0.00472865	0.0838089	STAU2	staufen double-stranded RNA binding protein 2 [Source:HGNC Symbol;Acc:HGNC:11371]
ENSG00000146409	7.34002	5.22094	0.49132	3.97151e-05	0.00433689	SLC18B1	solute carrier family 18 member B1 [Source:HGNC Symbol;Acc:HGNC:21573]
ENSG00000152240	8.67551	6.17905	0.489445	0.000490777	0.0228957	HAUS1	HAUS augmin like complex subunit 1 [Source:HGNC Symbol;Acc:HGNC:25174]
ENSG00000151500	5.80917	4.14098	0.488476	0.00682756	0.0991958	THYN1	thymocyte nuclear protein 1 [Source:HGNC Symbol;Acc:HGNC:29560]
ENSG00000121966	99.438	70.9001	0.488013	0.00283031	0.0636585	CXCR4	C-X-C motif chemokine receptor 4 [Source:HGNC Symbol;Acc:HGNC:2561]
ENSG00000120725	14.7233	10.4991	0.487913	0.00494541	0.0852692	SIL1	SIL1 nucleotide exchange factor [Source:HGNC Symbol;Acc:HGNC:24624]
ENSG00000267321	4.38154	3.12702	0.486607	0.000536503	0.0241713	RP11-1094M14.11	long intergenic non-protein coding RNA 2001 [Source:HGNC Symbol;Acc:HGNC:52836]
ENSG00000268734	156.965	112.086	0.485835	0.00133639	0.0437803	CTB-61M7.2	novel transcript
ENSG00000227938	3.21428	2.29525	0.485716	0.00563341	0.0908619	AC104695.4	novel transcript
ENSG00000152413	5.11861	3.65798	0.484773	0.000110612	0.00840535	HOMER1	homer scaffold protein 1 [Source:HGNC Symbol;Acc:HGNC:17512]
ENSG00000075142	12.4547	8.90344	0.484245	0.00654453	0.098013	SRI	sorcin [Source:HGNC Symbol;Acc:HGNC:11292]
ENSG00000054598	0.679992	0.4864	0.483861	0.00566709	0.091021	FOXC1	forkhead box C1 [Source:HGNC Symbol;Acc:HGNC:3800]
ENSG00000179388	55.8973	39.97	0.483861	0.00175377	0.0505951	EGR3	early growth response 3 [Source:HGNC Symbol;Acc:HGNC:3240]
ENSG00000111843	30.7525	21.9935	0.483667	0.00449236	0.0814592	TMEM14C	transmembrane protein 14C [Source:HGNC Symbol;Acc:HGNC:20952]
ENSG00000167552	123.66	88.4814	0.482938	0.00112046	0.0395162	TUBA1A	tubulin alpha 1a [Source:HGNC Symbol;Acc:HGNC:20766]
ENSG00000158792	13.1028	9.37976	0.482299	0.00198347	0.05435	SPATA2L	spermatogenesis associated 2 like [Source:HGNC Symbol;Acc:HGNC:28393]
ENSG00000255398	50.4813	36.1575	0.481456	0.00491955	0.0850223	HCAR3	hydroxycarboxylic acid receptor 3 [Source:HGNC Symbol;Acc:HGNC:16824]
ENSG00000185862	89.2758	63.9809	0.480623	0.00203042	0.0546213	EVI2B	ecotropic viral integration site 2B [Source:HGNC Symbol;Acc:HGNC:3500]
ENSG00000149541	12.7209	9.11822	0.480417	0.0062498	0.0960735	B3GAT3	beta-1,3-glucuronyltransferase 3 [Source:HGNC Symbol;Acc:HGNC:923]
ENSG00000204272	10.2523	7.34913	0.480319	0.00471911	0.0838089	LINC01420	negative regulator of P-body association [Source:HGNC Symbol;Acc:HGNC:50713]
ENSG00000164292	9.87096	7.07687	0.480086	0.00441566	0.0804644	RHOBTB3	Rho related BTB domain containing 3 [Source:HGNC Symbol;Acc:HGNC:18757]
ENSG00000278743	24.1824	17.3415	0.47975	0.00681382	0.0991958	RP11-707G18.1	novel transcript
ENSG00000157978	2.41792	1.73538	0.478671	0.00214765	0.0563662	LDLRAP1	low density lipoprotein receptor adaptor protein 1 [Source:HGNC Symbol;Acc:HGNC:18640]
ENSG00000229124	228.355	163.893	0.47852	0.000719597	0.0295466	VIM-AS1	VIM antisense RNA 1 [Source:HGNC Symbol;Acc:HGNC:44879]
ENSG00000173198	2.07084	1.4861	0.478512	0.00475002	0.0838089	CYSLTR1	cysteinyl leukotriene receptor 1 [Source:HGNC Symbol;Acc:HGNC:17451]
ENSG00000172057	3.45135	2.47728	0.478487	0.00215264	0.0563662	ORMDL3	ORMDL sphingolipid biosynthesis regulator 3 [Source:HGNC Symbol;Acc:HGNC:16038]
ENSG00000235437	1.40092	1.00536	0.478253	0.00339324	0.070356	LINC01278	long intergenic non-protein coding RNA 1278 [Source:HGNC Symbol;Acc:HGNC:28090]
ENSG00000261055	1.7908	1.28557	0.478203	0.00156465	0.0470737	RP11-195M16.3	novel transcript
ENSG00000115598	9.48385	6.81299	0.477265	0.000844552	0.0326495	IL1RL2	interleukin 1 receptor like 2 [Source:HGNC Symbol;Acc:HGNC:5999]
ENSG00000260273	9.83759	7.07047	0.476541	0.000578992	0.0255554	RP11-425D10.10	novel transcript, antisense to CD164
ENSG00000161835	32.0359	23.0406	0.475537	0.00383404	0.0750617	GRASP	general receptor for phosphoinositides 1 associated scaffold protein [Source:HGNC Symbol;Acc:HGNC:18707]
ENSG00000188820	10.3654	7.45599	0.475156	0.00149374	0.0459776	FAM26F	calcium homeostasis modulator family member 6 [Source:HGNC Symbol;Acc:HGNC:33391]
ENSG00000204388	1373.05	987.932	0.474902	4.57712e-05	0.00478553	HSPA1B	heat shock protein family A (Hsp70) member 1B [Source:HGNC Symbol;Acc:HGNC:5233]
ENSG00000250739	24.9107	17.9252	0.474764	0.00160957	0.0475518	LINC01262	long intergenic non-protein coding RNA 1262 [Source:HGNC Symbol;Acc:HGNC:50275]
ENSG00000120519	1.81739	1.30775	0.474444	0.00558732	0.0906142	SLC10A7	solute carrier family 10 member 7 [Source:HGNC Symbol;Acc:HGNC:23088]
ENSG00000159200	53.5114	38.5165	0.474369	0.00338956	0.070356	RCAN1	regulator of calcineurin 1 [Source:HGNC Symbol;Acc:HGNC:3040]
ENSG00000116717	121.857	87.7328	0.474012	0.000257635	0.0151186	GADD45A	growth arrest and DNA damage inducible alpha [Source:HGNC Symbol;Acc:HGNC:4095]
ENSG00000160813	5.56375	4.00561	0.473992	0.00214125	0.0563662	PPP1R35	protein phosphatase 1 regulatory subunit 35 [Source:HGNC Symbol;Acc:HGNC:28320]
ENSG00000196511	5.7105	4.11271	0.473498	0.00378129	0.0746768	TPK1	thiamin pyrophosphokinase 1 [Source:HGNC Symbol;Acc:HGNC:17358]
ENSG00000229320	15.9267	11.4717	0.473381	0.000620699	0.0267554	KRT8P12	keratin 8 pseudogene 12 [Source:HGNC Symbol;Acc:HGNC:28057]
ENSG00000256056	3.17598	2.28777	0.473359	0.00369274	0.0735654	RP11-709A23.2	chromosome 12 open reading frame 71 (C12orf71) pseudogene
ENSG00000174738	7.03626	5.06916	0.472994	0.00102155	0.0370329	NR1D2	nuclear receptor subfamily 1 group D member 2 [Source:HGNC Symbol;Acc:HGNC:7963]
ENSG00000173451	80.1878	57.8333	0.471482	0.000658194	0.0278026	THAP2	THAP domain containing 2 [Source:HGNC Symbol;Acc:HGNC:20854]
ENSG00000063177	797.86	575.562	0.471166	0.00439732	0.0804644	RPL18	ribosomal protein L18 [Source:HGNC Symbol;Acc:HGNC:10310]
ENSG00000174891	4.26966	3.07996	0.471031	0.00306699	0.0662956	RSRC1	arginine and serine rich coiled-coil 1 [Source:HGNC Symbol;Acc:HGNC:24152]
ENSG00000186074	38.869	28.0511	0.470574	0.00273271	0.0627526	CD300LF	CD300 molecule like family member f [Source:HGNC Symbol;Acc:HGNC:29883]
ENSG00000106400	12.9443	9.34594	0.469928	0.00628867	0.096209	ZNHIT1	zinc finger HIT-type containing 1 [Source:HGNC Symbol;Acc:HGNC:21688]
ENSG00000260236	2.09924	1.51915	0.466341	0.000154335	0.0105824	RP11-708J19.1	novel transcript, antisense to PTPN23
ENSG00000075884	21.9533	15.9209	0.463496	0.000593744	0.0260505	ARHGAP15	Rho GTPase activating protein 15 [Source:HGNC Symbol;Acc:HGNC:21030]
ENSG00000100348	23.8737	17.3192	0.463072	0.00385433	0.0753588	TXN2	thioredoxin 2 [Source:HGNC Symbol;Acc:HGNC:17772]
ENSG00000170310	19.9336	14.4664	0.46253	0.00666359	0.0983636	STX8	syntaxin 8 [Source:HGNC Symbol;Acc:HGNC:11443]
ENSG00000108984	6.75816	4.90542	0.462247	0.00184699	0.0519323	MAP2K6	mitogen-activated protein kinase kinase 6 [Source:HGNC Symbol;Acc:HGNC:6846]
ENSG00000102524	40.5489	29.455	0.46114	0.00311722	0.0668909	TNFSF13B	TNF superfamily member 13b [Source:HGNC Symbol;Acc:HGNC:11929]
ENSG00000184992	0.476186	0.345903	0.4609	0.00570822	0.0913687	BRI3BP	BRI3 binding protein [Source:HGNC Symbol;Acc:HGNC:14251]
ENSG00000101255	9.21896	6.69833	0.460709	5.10179e-05	0.00518694	TRIB3	tribbles pseudokinase 3 [Source:HGNC Symbol;Acc:HGNC:16228]
ENSG00000101220	13.0735	9.5012	0.460496	0.00566051	0.091021	C20orf27	chromosome 20 open reading frame 27 [Source:HGNC Symbol;Acc:HGNC:15873]
ENSG00000137331	1055.55	767.135	0.460448	0.00273073	0.0627526	IER3	immediate early response 3 [Source:HGNC Symbol;Acc:HGNC:5392]
ENSG00000157514	148.217	107.725	0.460352	0.00645598	0.0976131	TSC22D3	TSC22 domain family member 3 [Source:HGNC Symbol;Acc:HGNC:3051]
ENSG00000100823	55.6331	40.4395	0.460176	0.00153294	0.0467452	APEX1	apurinic/apyrimidinic endodeoxyribonuclease 1 [Source:HGNC Symbol;Acc:HGNC:587]
ENSG00000013810	20.5709	14.959	0.459583	0.00638202	0.0969935	TACC3	transforming acidic coiled-coil containing protein 3 [Source:HGNC Symbol;Acc:HGNC:11524]
ENSG00000112799	96.2299	70.0022	0.45909	0.00433692	0.0804644	LY86	lymphocyte antigen 86 [Source:HGNC Symbol;Acc:HGNC:16837]
ENSG00000100311	9.29555	6.7633	0.458856	2.91434e-05	0.00334263	PDGFB	platelet derived growth factor subunit B [Source:HGNC Symbol;Acc:HGNC:8800]
ENSG00000242574	52.4661	38.1725	0.458848	0.00263484	0.0616553	HLA-DMB	major histocompatibility complex, class II, DM beta [Source:HGNC Symbol;Acc:HGNC:4935]
ENSG00000231971	3.22383	2.34606	0.458491	0.00454105	0.0819389	RP11-557H15.3	novel transcript
ENSG00000011132	6.79093	4.94268	0.458368	5.47881e-05	0.00545734	APBA3	amyloid beta precursor protein binding family A member 3 [Source:HGNC Symbol;Acc:HGNC:580]
ENSG00000221823	25.2526	18.3857	0.457839	0.000143435	0.0101659	PPP3R1	protein phosphatase 3 regulatory subunit B, alpha [Source:HGNC Symbol;Acc:HGNC:9317]
ENSG00000159713	11.2661	8.20593	0.457325	0.00484752	0.0843709	TPPP3	tubulin polymerization promoting protein family member 3 [Source:HGNC Symbol;Acc:HGNC:24162]
ENSG00000168421	15.6664	11.4114	0.457224	0.00622961	0.0959633	RHOH	ras homolog family member H [Source:HGNC Symbol;Acc:HGNC:686]
ENSG00000198576	13.6778	9.96483	0.457	0.000864866	0.032776	ARC	activity regulated cytoskeleton associated protein [Source:HGNC Symbol;Acc:HGNC:648]
ENSG00000163702	4.04308	2.9475	0.455859	0.00136289	0.0439644	IL17RC	interleukin 17 receptor C [Source:HGNC Symbol;Acc:HGNC:18358]
ENSG00000132514	7.08743	5.17022	0.455112	0.00298499	0.0655808	CLEC10A	C-type lectin domain containing 10A [Source:HGNC Symbol;Acc:HGNC:16916]
ENSG00000185973	2.48289	1.81173	0.454525	0.00148801	0.0459776	TMLHE	trimethyllysine hydroxylase, epsilon [Source:HGNC Symbol;Acc:HGNC:18308]
ENSG00000143384	532.938	389.199	0.453462	0.000986953	0.036014	MCL1	MCL1, BCL2 family apoptosis regulator [Source:HGNC Symbol;Acc:HGNC:6943]
ENSG00000143256	59.6123	43.55	0.452967	0.00613717	0.0952546	PFDN2	prefoldin subunit 2 [Source:HGNC Symbol;Acc:HGNC:8867]
ENSG00000112561	9.30329	6.80031	0.452135	0.00500505	0.0859398	TFEB	transcription factor EB [Source:HGNC Symbol;Acc:HGNC:11753]
ENSG00000136936	6.28978	4.59741	0.451935	0.0024202	0.0595086	XPA	XPA, DNA damage recognition and repair factor [Source:HGNC Symbol;Acc:HGNC:12814]
ENSG00000128789	27.8109	20.3352	0.451683	0.00201049	0.0545928	PSMG2	proteasome assembly chaperone 2 [Source:HGNC Symbol;Acc:HGNC:24929]
ENSG00000153487	15.0963	11.0391	0.451591	0.0020258	0.0545965	ING1	inhibitor of growth family member 1 [Source:HGNC Symbol;Acc:HGNC:6062]
ENSG00000160593	123.544	90.3657	0.451174	0.00489149	0.0848356	AMICA1	junction adhesion molecule like [Source:HGNC Symbol;Acc:HGNC:19084]
ENSG00000120992	29.6254	21.6786	0.450521	0.00163111	0.0478552	LYPLA1	lysophospholipase I [Source:HGNC Symbol;Acc:HGNC:6737]
ENSG00000006534	27.6713	20.2701	0.449042	0.00165371	0.0480926	ALDH3B1	aldehyde dehydrogenase 3 family member B1 [Source:HGNC Symbol;Acc:HGNC:410]
ENSG00000232810	5457.34	3998.23	0.448839	0.00197154	0.0542247	TNF	tumor necrosis factor [Source:HGNC Symbol;Acc:HGNC:11892]
ENSG00000093144	24.3687	17.8533	0.448814	0.000847039	0.0326495	ECHDC1	ethylmalonyl-CoA decarboxylase 1 [Source:HGNC Symbol;Acc:HGNC:21489]
ENSG00000158623	1.82758	1.33994	0.447769	0.00279927	0.0631958	COPG2	coatomer protein complex subunit gamma 2 [Source:HGNC Symbol;Acc:HGNC:2237]
ENSG00000203797	2.41042	1.76781	0.44738	0.00501092	0.0859398	DDO	D-aspartate oxidase [Source:HGNC Symbol;Acc:HGNC:2727]
ENSG00000123329	43.3822	31.8505	0.445796	0.0051033	0.0868	ARHGAP9	Rho GTPase activating protein 9 [Source:HGNC Symbol;Acc:HGNC:14130]
ENSG00000111196	3.65895	2.68686	0.44557	0.00360157	0.0731326	MAGOHB	mago homolog B, exon junction complex subunit [Source:HGNC Symbol;Acc:HGNC:25504]
ENSG00000228323	16.6935	12.2603	0.445246	0.00612587	0.0952546	AC008753.6	novel transcript, antisense to MYADM
ENSG00000119471	5.19657	3.81653	0.445174	0.00266301	0.0620099	HSDL2	hydroxysteroid dehydrogenase like 2 [Source:HGNC Symbol;Acc:HGNC:18572]
ENSG00000168159	8.28296	6.08538	0.4448	0.000915878	0.0340097	RNF187	ring finger protein 187 [Source:HGNC Symbol;Acc:HGNC:27146]
ENSG00000158717	44.1173	32.4213	0.444415	0.00517343	0.0875231	RNF166	ring finger protein 166 [Source:HGNC Symbol;Acc:HGNC:28856]
ENSG00000139572	128.645	94.5771	0.443835	0.000954982	0.0351959	GPR84	G protein-coupled receptor 84 [Source:HGNC Symbol;Acc:HGNC:4535]
ENSG00000109943	49.7868	36.6251	0.442934	0.00120776	0.0416002	CRTAM	cytotoxic and regulatory T cell molecule [Source:HGNC Symbol;Acc:HGNC:24313]
ENSG00000159885	8.09351	5.9556	0.442552	0.00518612	0.0875231	ZNF222	zinc finger protein 222 [Source:HGNC Symbol;Acc:HGNC:13015]
ENSG00000141401	25.8353	19.0113	0.442497	0.00525467	0.0879958	IMPA2	inositol monophosphatase 2 [Source:HGNC Symbol;Acc:HGNC:6051]
ENSG00000147099	4.70474	3.46228	0.442167	0.00331829	0.0694812	HDAC8	histone deacetylase 8 [Source:HGNC Symbol;Acc:HGNC:13315]
ENSG00000272192	5.43827	4.00321	0.441947	0.00680157	0.0991958	CTD-2532N20.1	novel transcript
ENSG00000261220	12.9744	9.55281	0.441699	0.0043644	0.0804644	RP11-629O1.2	novel transcript
ENSG00000154930	2.85179	2.09992	0.441492	0.00532243	0.088659	ACSS1	acyl-CoA synthetase short chain family member 1 [Source:HGNC Symbol;Acc:HGNC:16091]
ENSG00000260101	7.70733	5.67867	0.440649	0.000189122	0.0123913	RP11-568N6.1	-
ENSG00000183688	6.44413	4.74827	0.440516	0.00347286	0.0714833	FAM101B	refilin B [Source:HGNC Symbol;Acc:HGNC:28705]
ENSG00000127954	1.11269	0.819972	0.440228	0.001961	0.0541074	STEAP4	STEAP4 metalloreductase [Source:HGNC Symbol;Acc:HGNC:21923]
ENSG00000167107	6.73939	4.96814	0.439963	0.00596899	0.0938112	ACSF2	acyl-CoA synthetase family member 2 [Source:HGNC Symbol;Acc:HGNC:26101]
ENSG00000137486	21.9865	16.2073	0.439931	0.00208901	0.0554885	ARRB1	arrestin beta 1 [Source:HGNC Symbol;Acc:HGNC:711]
ENSG00000100814	7.34029	5.41257	0.439551	0.00436694	0.0804644	CCNB1IP1	cyclin B1 interacting protein 1 [Source:HGNC Symbol;Acc:HGNC:19437]
ENSG00000139289	33.0485	24.3735	0.439268	2.49547e-05	0.00309892	PHLDA1	pleckstrin homology like domain family A member 1 [Source:HGNC Symbol;Acc:HGNC:8933]
ENSG00000067836	46.548	34.3395	0.43886	0.00251305	0.0604321	ROGDI	rogdi homolog [Source:HGNC Symbol;Acc:HGNC:29478]
ENSG00000278607	48.8155	36.0153	0.438746	0.00110913	0.0392876	RP11-405M12.3	novel transcript
ENSG00000199568	65.5114	48.3449	0.438542	0.00248219	0.0602842	RNU5A-1	RNA, U5A small nuclear 1 [Source:HGNC Symbol;Acc:HGNC:10211]
ENSG00000174915	6.99523	5.16265	0.438323	0.00216428	0.0564006	PTDSS2	phosphatidylserine synthase 2 [Source:HGNC Symbol;Acc:HGNC:15463]
ENSG00000163964	6.34763	4.68488	0.438141	0.00363713	0.0734084	PIGX	phosphatidylinositol glycan anchor biosynthesis class X [Source:HGNC Symbol;Acc:HGNC:26046]
ENSG00000166734	20.5116	15.1387	0.438141	0.00102241	0.0370329	CASC4	cancer susceptibility 4 [Source:HGNC Symbol;Acc:HGNC:24892]
ENSG00000163734	288.204	212.736	0.438032	0.000576588	0.0255355	CXCL3	C-X-C motif chemokine ligand 3 [Source:HGNC Symbol;Acc:HGNC:4604]
ENSG00000103502	15.114	11.1583	0.437804	0.00533485	0.0886885	CDIPT	CDP-diacylglycerol--inositol 3-phosphatidyltransferase [Source:HGNC Symbol;Acc:HGNC:1769]
ENSG00000175294	7.18465	5.30469	0.437655	0.00550813	0.0900739	CATSPER1	cation channel sperm associated 1 [Source:HGNC Symbol;Acc:HGNC:17116]
ENSG00000100714	4.25508	3.14132	0.437593	0.00379195	0.0746768	MTHFD1	methylenetetrahydrofolate dehydrogenase, cyclohydrolase and formyltetrahydrofolate synthetase 1 [Source:HGNC Symbol;Acc:HGNC:7432]
ENSG00000177721	6.33486	4.67864	0.437275	0.00344257	0.0710789	ANXA2R	annexin A2 receptor [Source:HGNC Symbol;Acc:HGNC:33463]
ENSG00000143933	51.313	37.897	0.437241	0.00245333	0.0597802	CALM2	calmodulin 2 [Source:HGNC Symbol;Acc:HGNC:1445]
ENSG00000240344	15.0136	11.0909	0.436903	0.00493701	0.0852241	PPIL3	peptidylprolyl isomerase like 3 [Source:HGNC Symbol;Acc:HGNC:9262]
ENSG00000170584	2.18688	1.61536	0.436832	0.000786202	0.031256	NUDCD2	NudC domain containing 2 [Source:HGNC Symbol;Acc:HGNC:30535]
ENSG00000135778	1.85389	1.36993	0.436649	0.00396159	0.0765741	NTPCR	nucleoside-triphosphatase, cancer-related [Source:HGNC Symbol;Acc:HGNC:28204]
ENSG00000198171	21.8365	16.1383	0.43627	0.00208775	0.0554885	DDRGK1	DDRGK domain containing 1 [Source:HGNC Symbol;Acc:HGNC:16110]
ENSG00000177606	134.735	99.607	0.435807	4.24041e-05	0.00456292	JUN	Jun proto-oncogene, AP-1 transcription factor subunit [Source:HGNC Symbol;Acc:HGNC:6204]
ENSG00000213626	44.6275	33.0029	0.435342	0.000335376	0.0181124	LBH	limb bud and heart development [Source:HGNC Symbol;Acc:HGNC:29532]
ENSG00000275210	1.35674	1.00363	0.435206	0.00399422	0.0769709	AC008984.2	novel transcript
ENSG00000260078	3.37786	2.49886	0.434691	0.00440082	0.0804644	RP11-44F14.1	u3 small nucleolar ribonucleoprotein protein MPP10-like [Source:NCBI gene;Acc:643802]
ENSG00000154217	12.0048	8.90705	0.430618	0.00278335	0.0629327	PITPNC1	phosphatidylinositol transfer protein cytoplasmic 1 [Source:HGNC Symbol;Acc:HGNC:21045]
ENSG00000079739	8.97621	6.66014	0.430513	0.0027455	0.0627526	PGM1	phosphoglucomutase 1 [Source:HGNC Symbol;Acc:HGNC:8905]
ENSG00000143653	6.17175	4.58288	0.429432	0.00317134	0.0675605	SCCPDH	saccharopine dehydrogenase (putative) [Source:HGNC Symbol;Acc:HGNC:24275]
ENSG00000134996	35.6663	26.4939	0.428887	0.00252188	0.0604321	OSTF1	osteoclast stimulating factor 1 [Source:HGNC Symbol;Acc:HGNC:8510]
ENSG00000186205	9.68224	7.19422	0.428461	0.0021721	0.0564006	2001-03-01	mitochondrial amidoxime reducing component 1 [Source:HGNC Symbol;Acc:HGNC:26189]
ENSG00000152422	4.50229	3.35221	0.425429	0.00304065	0.0658922	XRCC4	X-ray repair cross complementing 4 [Source:HGNC Symbol;Acc:HGNC:12831]
ENSG00000163347	1.10705	0.824509	0.424542	0.00159286	0.0474384	CLDN1	claudin 1 [Source:HGNC Symbol;Acc:HGNC:2032]
ENSG00000113272	8.15123	6.07982	0.423	0.00102621	0.0370793	THG1L	tRNA-histidine guanylyltransferase 1 like [Source:HGNC Symbol;Acc:HGNC:26053]
ENSG00000145088	12.3733	9.23542	0.42196	0.00395621	0.0765741	EAF2	ELL associated factor 2 [Source:HGNC Symbol;Acc:HGNC:23115]
ENSG00000163655	3.46628	2.59089	0.419917	0.00554711	0.0902568	GMPS	guanine monophosphate synthase [Source:HGNC Symbol;Acc:HGNC:4378]
ENSG00000167925	16.0056	11.9676	0.419487	0.00512307	0.0870096	GHDC	GH3 domain containing [Source:HGNC Symbol;Acc:HGNC:24438]
ENSG00000061794	10.7676	8.05755	0.418284	0.0042264	0.0796746	MRPS35	mitochondrial ribosomal protein S35 [Source:HGNC Symbol;Acc:HGNC:16635]
ENSG00000272686	14.8002	11.0783	0.417853	0.00120218	0.0415928	RP11-390E23.6	novel transcript, antisense to WASL
ENSG00000198951	29.9587	22.4309	0.417488	0.00136703	0.0440017	NAGA	alpha-N-acetylgalactosaminidase [Source:HGNC Symbol;Acc:HGNC:7631]
ENSG00000104660	12.0462	9.02806	0.416088	0.00440967	0.0804644	LEPROTL1	leptin receptor overlapping transcript like 1 [Source:HGNC Symbol;Acc:HGNC:6555]
ENSG00000276900	38.4014	28.7981	0.415182	0.00122652	0.0418875	RP11-467L13.7	novel transcript, antisense to AMN1
ENSG00000184584	26.4205	19.817	0.414932	0.00331613	0.0694812	TMEM173	transmembrane protein 173 [Source:HGNC Symbol;Acc:HGNC:27962]
ENSG00000136521	40.297	30.229	0.414718	0.00679824	0.0991958	NDUFB5	NADH:ubiquinone oxidoreductase subunit B5 [Source:HGNC Symbol;Acc:HGNC:7700]
ENSG00000117614	47.9431	35.9688	0.414567	0.00554943	0.0902568	SYF2	SYF2 pre-mRNA splicing factor [Source:HGNC Symbol;Acc:HGNC:19824]
ENSG00000187498	6.37945	4.78735	0.414248	0.00664691	0.0983636	COL4A1	collagen type IV alpha 1 chain [Source:HGNC Symbol;Acc:HGNC:2202]
ENSG00000136631	8.05489	6.04456	0.414184	0.0069904	0.099857	VPS45	vacuolar protein sorting 45 homolog [Source:HGNC Symbol;Acc:HGNC:14579]
ENSG00000185262	180.42	135.403	0.414108	0.00233392	0.0581429	UBALD2	UBA like domain containing 2 [Source:HGNC Symbol;Acc:HGNC:28438]
ENSG00000146592	33.1048	24.8482	0.413907	0.000722763	0.0295466	CREB5	cAMP responsive element binding protein 5 [Source:HGNC Symbol;Acc:HGNC:16844]
ENSG00000122025	2.62842	1.97511	0.412284	0.00650107	0.097695	FLT3	fms related tyrosine kinase 3 [Source:HGNC Symbol;Acc:HGNC:3765]
ENSG00000073737	72.4119	54.4269	0.411908	0.00453167	0.08187	DHRS9	dehydrogenase/reductase 9 [Source:HGNC Symbol;Acc:HGNC:16888]
ENSG00000133317	4.59416	3.45428	0.411607	0.00336647	0.0699979	LGALS12	galectin 12 [Source:HGNC Symbol;Acc:HGNC:15788]
ENSG00000002933	53.2901	40.0719	0.411276	0.00629124	0.096209	TMEM176A	transmembrane protein 176A [Source:HGNC Symbol;Acc:HGNC:24930]
ENSG00000117115	9.60276	7.22121	0.411182	0.00506112	0.0864554	PADI2	peptidyl arginine deiminase 2 [Source:HGNC Symbol;Acc:HGNC:18341]
ENSG00000143878	27.3749	20.594	0.410642	8.63703e-05	0.00715321	RHOB	ras homolog family member B [Source:HGNC Symbol;Acc:HGNC:668]
ENSG00000144320	2.22653	1.67534	0.410007	0.00319403	0.0679457	KIAA1715	lunapark, ER junction formation factor [Source:HGNC Symbol;Acc:HGNC:21610]
ENSG00000169224	43.5856	32.8172	0.409395	0.00639985	0.0971644	GCSAML	germinal center associated signaling and motility like [Source:HGNC Symbol;Acc:HGNC:29583]
ENSG00000077420	20.1236	15.153	0.409284	0.00364196	0.0734084	APBB1IP	amyloid beta precursor protein binding family B member 1 interacting protein [Source:HGNC Symbol;Acc:HGNC:17379]
ENSG00000134046	49.3997	37.2263	0.408173	0.000597917	0.0260561	MBD2	methyl-CpG binding domain protein 2 [Source:HGNC Symbol;Acc:HGNC:6917]
ENSG00000196693	1.9656	1.48262	0.406722	0.00479565	0.0839638	ZNF33B	zinc finger protein 33B [Source:HGNC Symbol;Acc:HGNC:13097]
ENSG00000255874	8.71027	6.57096	0.406617	0.00230063	0.0580264	LINC00346	long intergenic non-protein coding RNA 346 [Source:HGNC Symbol;Acc:HGNC:27492]
ENSG00000184117	6.44833	4.8673	0.405958	0.00430381	0.0803124	NIPSNAP1	nipsnap homolog 1 [Source:HGNC Symbol;Acc:HGNC:7827]
ENSG00000128016	1260.18	951.512	0.405334	0.00224978	0.0578817	ZFP36	ZFP36 ring finger protein [Source:HGNC Symbol;Acc:HGNC:12862]
ENSG00000111912	59.088	44.6275	0.404926	0.00411352	0.0788576	NCOA7	nuclear receptor coactivator 7 [Source:HGNC Symbol;Acc:HGNC:21081]
ENSG00000072062	30.8989	23.3383	0.404852	0.00525874	0.0879958	PRKACA	protein kinase cAMP-activated catalytic subunit alpha [Source:HGNC Symbol;Acc:HGNC:9380]
ENSG00000101194	4.33039	3.27274	0.404042	0.00423298	0.0796968	SLC17A9	solute carrier family 17 member 9 [Source:HGNC Symbol;Acc:HGNC:16192]
ENSG00000133134	5.93656	4.49143	0.402694	0.00332748	0.0694812	BEX2	brain expressed X-linked 2 [Source:HGNC Symbol;Acc:HGNC:30933]
ENSG00000185483	1.66214	1.25741	0.402585	0.0065729	0.0981739	ROR1	receptor tyrosine kinase like orphan receptor 1 [Source:HGNC Symbol;Acc:HGNC:10256]
ENSG00000169372	25.5367	19.3312	0.401673	0.00304215	0.0658922	CRADD	CASP2 and RIPK1 domain containing adaptor with death domain [Source:HGNC Symbol;Acc:HGNC:2340]
ENSG00000167325	2.93234	2.21951	0.401502	0.00359227	0.0730446	RRM1	ribonucleotide reductase catalytic subunit M1 [Source:HGNC Symbol;Acc:HGNC:10451]
ENSG00000197498	16.2439	12.3014	0.401047	0.00249541	0.0604321	RPF2	ribosome production factor 2 homolog [Source:HGNC Symbol;Acc:HGNC:20870]
ENSG00000151502	11.5982	8.7873	0.400429	0.00685529	0.0992738	VPS26B	VPS26, retromer complex component B [Source:HGNC Symbol;Acc:HGNC:28119]
ENSG00000197471	4.45235	3.37449	0.399784	0.000856149	0.0326495	SPN	sialophorin [Source:HGNC Symbol;Acc:HGNC:11249]
ENSG00000148288	11.1923	8.48514	0.399531	0.00487113	0.0846819	GBGT1	globoside alpha-1,3-N-acetylgalactosaminyltransferase 1 (FORS blood group) [Source:HGNC Symbol;Acc:HGNC:20460]
ENSG00000197894	16.3583	12.4131	0.398148	0.00234685	0.0581467	ADH5	alcohol dehydrogenase 5 (class III), chi polypeptide [Source:HGNC Symbol;Acc:HGNC:253]
ENSG00000123892	11.2584	8.54924	0.397262	0.00697627	0.0997772	RAB38	RAB38, member RAS oncogene family [Source:HGNC Symbol;Acc:HGNC:9776]
ENSG00000274528	49.015	37.2176	0.397255	0.0018491	0.0519323	CTD-2650P22.2	novel transcript
ENSG00000110092	69.5421	52.8144	0.396952	0.00277063	0.0629327	CCND1	cyclin D1 [Source:HGNC Symbol;Acc:HGNC:1582]
ENSG00000150540	27.0425	20.5399	0.396792	0.00130909	0.0434893	HNMT	histamine N-methyltransferase [Source:HGNC Symbol;Acc:HGNC:5028]
ENSG00000278845	8.97622	6.82178	0.396045	0.00619516	0.0957327	MRPL45	mitochondrial ribosomal protein L45 [Source:HGNC Symbol;Acc:HGNC:16651]
ENSG00000159596	5.95595	4.52644	0.395973	0.00440782	0.0804644	TMEM69	transmembrane protein 69 [Source:HGNC Symbol;Acc:HGNC:28035]
ENSG00000196569	36.1772	27.5062	0.395326	0.000822259	0.0322387	LAMA2	laminin subunit alpha 2 [Source:HGNC Symbol;Acc:HGNC:6482]
ENSG00000130024	9.77096	7.43917	0.393359	0.00362181	0.0734084	PHF10	PHD finger protein 10 [Source:HGNC Symbol;Acc:HGNC:18250]
ENSG00000111144	133.192	101.438	0.392913	0.0027783	0.0629327	LTA4H	leukotriene A4 hydrolase [Source:HGNC Symbol;Acc:HGNC:6710]
ENSG00000131373	5.35604	4.07926	0.392858	0.00630587	0.0962331	HACL1	2-hydroxyacyl-CoA lyase 1 [Source:HGNC Symbol;Acc:HGNC:17856]
ENSG00000117419	11.2674	8.5878	0.391834	0.00328348	0.0694478	ERI3	ERI1 exoribonuclease family member 3 [Source:HGNC Symbol;Acc:HGNC:17276]
ENSG00000258875	9.85618	7.51446	0.391271	0.00368989	0.0735654	CTD-2547L24.3	novel transcript, antisense to GPR68
ENSG00000133318	77.264	58.9181	0.391075	0.00186931	0.052291	RTN3	reticulon 3 [Source:HGNC Symbol;Acc:HGNC:10469]
ENSG00000068971	13.8278	10.5461	0.390841	0.00126984	0.0426425	PPP2R5B	protein phosphatase 2 regulatory subunit B'beta [Source:HGNC Symbol;Acc:HGNC:9310]
ENSG00000143554	11.4599	8.74608	0.389885	0.00254298	0.0605632	SLC27A3	solute carrier family 27 member 3 [Source:HGNC Symbol;Acc:HGNC:10997]
ENSG00000149100	98.6275	75.2967	0.389407	0.00364503	0.0734084	EIF3M	eukaryotic translation initiation factor 3 subunit M [Source:HGNC Symbol;Acc:HGNC:24460]
ENSG00000132589	41.5482	31.7442	0.388295	0.00665813	0.0983636	FLOT2	flotillin 2 [Source:HGNC Symbol;Acc:HGNC:3758]
ENSG00000133678	3.14111	2.40239	0.386915	0.00635349	0.0967595	TMEM254	transmembrane protein 254 [Source:HGNC Symbol;Acc:HGNC:25804]
ENSG00000119950	12.95	9.90561	0.386589	0.00416844	0.0794516	MXI1	MAX interactor 1, dimerization protein [Source:HGNC Symbol;Acc:HGNC:7534]
ENSG00000113140	4.03901	3.08918	0.386363	0.00661971	0.0983636	SPARC	secreted protein acidic and cysteine rich [Source:HGNC Symbol;Acc:HGNC:11219]
ENSG00000165046	5.72099	4.37753	0.386099	0.00583402	0.092778	LETM2	leucine zipper and EF-hand containing transmembrane protein 2 [Source:HGNC Symbol;Acc:HGNC:14648]
ENSG00000141295	6.95145	5.32176	0.38549	0.00459796	0.082361	SCRN2	secernin 2 [Source:HGNC Symbol;Acc:HGNC:30381]
ENSG00000260805	67.9122	51.9934	0.385345	0.00228722	0.0580264	RP11-61J19.5	novel transcript
ENSG00000156110	6.97648	5.34185	0.385186	0.00176284	0.0507575	ADK	adenosine kinase [Source:HGNC Symbol;Acc:HGNC:257]
ENSG00000035862	12.3579	9.4723	0.383649	0.00563115	0.0908619	TIMP2	TIMP metallopeptidase inhibitor 2 [Source:HGNC Symbol;Acc:HGNC:11821]
ENSG00000181788	70.5843	54.134	0.382814	0.000901175	0.0337791	SIAH2	siah E3 ubiquitin protein ligase 2 [Source:HGNC Symbol;Acc:HGNC:10858]
ENSG00000250317	8.43663	6.47057	0.38276	0.00628103	0.096209	SMIM20	small integral membrane protein 20 [Source:HGNC Symbol;Acc:HGNC:37260]
ENSG00000178585	11.2271	8.61275	0.382464	0.00316619	0.0675605	CTNNBIP1	catenin beta interacting protein 1 [Source:HGNC Symbol;Acc:HGNC:16913]
ENSG00000102882	25.2178	19.3473	0.382356	0.00659431	0.0982946	MAPK3	mitogen-activated protein kinase 3 [Source:HGNC Symbol;Acc:HGNC:6877]
ENSG00000167747	3.71585	2.85749	0.378856	0.00459067	0.0823306	C19orf48	chromosome 19 open reading frame 48 [Source:HGNC Symbol;Acc:HGNC:29667]
ENSG00000131269	10.7736	8.28673	0.378599	0.00243007	0.0595086	ABCB7	ATP binding cassette subfamily B member 7 [Source:HGNC Symbol;Acc:HGNC:48]
ENSG00000133872	150.593	115.842	0.378501	0.00527427	0.0880558	SARAF	store-operated calcium entry associated regulatory factor [Source:HGNC Symbol;Acc:HGNC:28789]
ENSG00000158122	15.8031	12.1571	0.378411	0.000774237	0.0309317	AAED1	peroxiredoxin like 2C [Source:HGNC Symbol;Acc:HGNC:16881]
ENSG00000125457	15.72	12.0964	0.377995	0.00481319	0.0841709	MIF4GD	MIF4G domain containing [Source:HGNC Symbol;Acc:HGNC:24030]
ENSG00000123395	40.0602	30.8352	0.377641	0.00159009	0.0474384	ATG101	autophagy related 101 [Source:HGNC Symbol;Acc:HGNC:25679]
ENSG00000165983	1.41444	1.08978	0.37601	0.00474238	0.0838089	PTER	phosphotriesterase related [Source:HGNC Symbol;Acc:HGNC:9590]
ENSG00000012061	49.6546	38.2716	0.375658	0.00419604	0.0794516	ERCC1	ERCC excision repair 1, endonuclease non-catalytic subunit [Source:HGNC Symbol;Acc:HGNC:3433]
ENSG00000188921	11.8107	9.1046	0.37542	0.00526737	0.0880403	HACD4	3-hydroxyacyl-CoA dehydratase 4 [Source:HGNC Symbol;Acc:HGNC:20920]
ENSG00000185127	20.9026	16.1254	0.374361	0.00630397	0.0962331	C6orf120	chromosome 6 open reading frame 120 [Source:HGNC Symbol;Acc:HGNC:21247]
ENSG00000279198	7.52935	5.80934	0.374175	0.00641368	0.0972741	CTD-2231E14.2	TEC
ENSG00000197405	363.029	280.281	0.373209	0.00205215	0.0549053	C5AR1	complement C5a receptor 1 [Source:HGNC Symbol;Acc:HGNC:1338]
ENSG00000222043	31.0578	23.9931	0.372346	0.00156342	0.0470737	AC079305.10	novel transcript
ENSG00000258820	8.57185	6.63854	0.369002	0.00683344	0.0991958	RP11-293M10.2	novel transcript, antisense to a novel orphan protein
ENSG00000276291	3.96865	3.07538	0.368272	0.00618285	0.0956428	FRG1HP	FSHD region gene 1 family member H, pseudogene [Source:HGNC Symbol;Acc:HGNC:51767]
ENSG00000215114	5.71476	4.42935	0.367526	0.00144942	0.0456567	UBXN2B	UBX domain protein 2B [Source:HGNC Symbol;Acc:HGNC:27035]
ENSG00000157349	5.59111	4.33433	0.367275	0.00552989	0.0901788	DDX19B	DEAD-box helicase 19B [Source:HGNC Symbol;Acc:HGNC:2742]
ENSG00000115271	57.1624	44.3197	0.367118	0.00310601	0.0667967	GCA	grancalcin [Source:HGNC Symbol;Acc:HGNC:15990]
ENSG00000100612	39.7366	30.8194	0.366635	0.00524119	0.0879958	DHRS7	dehydrogenase/reductase 7 [Source:HGNC Symbol;Acc:HGNC:21524]
ENSG00000198242	317.113	246.365	0.364199	0.0065192	0.0978677	RPL23A	ribosomal protein L23a [Source:HGNC Symbol;Acc:HGNC:10317]
ENSG00000161618	9.5145	7.39895	0.362833	0.00304088	0.0658922	ALDH16A1	aldehyde dehydrogenase 16 family member A1 [Source:HGNC Symbol;Acc:HGNC:28114]
ENSG00000170006	8.52011	6.62553	0.362813	0.00566798	0.091021	TMEM154	transmembrane protein 154 [Source:HGNC Symbol;Acc:HGNC:26489]
ENSG00000214160	6.34368	4.93455	0.362515	0.00379919	0.0746768	ALG3	ALG3, alpha-1,3- mannosyltransferase [Source:HGNC Symbol;Acc:HGNC:23056]
ENSG00000106554	16.0888	12.5219	0.361643	0.00271903	0.0627526	CHCHD3	coiled-coil-helix-coiled-coil-helix domain containing 3 [Source:HGNC Symbol;Acc:HGNC:21906]
ENSG00000143476	8.38916	6.53076	0.361296	0.00275807	0.0628223	DTL	denticleless E3 ubiquitin protein ligase homolog [Source:HGNC Symbol;Acc:HGNC:30288]
ENSG00000114779	10.7712	8.38594	0.361177	0.00551124	0.0900739	ABHD14B	abhydrolase domain containing 14B [Source:HGNC Symbol;Acc:HGNC:28235]
ENSG00000255112	138.703	108.03	0.360571	0.00379903	0.0746768	CHMP1B	charged multivesicular body protein 1B [Source:HGNC Symbol;Acc:HGNC:24287]
ENSG00000108622	8.79826	6.8528	0.360449	0.000368527	0.0189599	ICAM2	intercellular adhesion molecule 2 [Source:HGNC Symbol;Acc:HGNC:5345]
ENSG00000181467	29.5737	23.0616	0.358823	0.0069106	0.0994154	RAP2B	RAP2B, member of RAS oncogene family [Source:HGNC Symbol;Acc:HGNC:9862]
ENSG00000103381	42.9224	33.473	0.35873	0.00478112	0.0838089	CPPED1	calcineurin like phosphoesterase domain containing 1 [Source:HGNC Symbol;Acc:HGNC:25632]
ENSG00000147872	272.443	212.666	0.357367	0.00442864	0.0805019	PLIN2	perilipin 2 [Source:HGNC Symbol;Acc:HGNC:248]
ENSG00000111052	6.76267	5.27855	0.357351	0.00163283	0.0478552	LIN7A	lin-7 homolog A, crumbs cell polarity complex component [Source:HGNC Symbol;Acc:HGNC:17787]
ENSG00000204387	97.0808	75.7962	0.357061	0.00529917	0.0883714	C6orf48	chromosome 6 open reading frame 48 [Source:HGNC Symbol;Acc:HGNC:19078]
ENSG00000186517	33.6499	26.2748	0.356912	0.00510484	0.0868	ARHGAP30	Rho GTPase activating protein 30 [Source:HGNC Symbol;Acc:HGNC:27414]
ENSG00000162368	45.626	35.6378	0.356434	0.00575618	0.0919367	CMPK1	cytidine/uridine monophosphate kinase 1 [Source:HGNC Symbol;Acc:HGNC:18170]
ENSG00000162976	34.3131	26.8103	0.355972	0.0025099	0.0604321	PQLC3	PQ loop repeat containing 3 [Source:HGNC Symbol;Acc:HGNC:28503]
ENSG00000169764	18.2272	14.2491	0.355174	0.0059671	0.0938112	UGP2	UDP-glucose pyrophosphorylase 2 [Source:HGNC Symbol;Acc:HGNC:12527]
ENSG00000064115	7.59919	5.94244	0.354834	0.00435565	0.0804644	TM7SF3	transmembrane 7 superfamily member 3 [Source:HGNC Symbol;Acc:HGNC:23049]
ENSG00000067992	6.92674	5.41816	0.354384	0.00544495	0.0896865	PDK3	pyruvate dehydrogenase kinase 3 [Source:HGNC Symbol;Acc:HGNC:8811]
ENSG00000142867	29.8767	23.3923	0.352973	0.00289573	0.0645822	BCL10	B cell CLL/lymphoma 10 [Source:HGNC Symbol;Acc:HGNC:989]
ENSG00000126860	36.1108	28.2779	0.352739	0.00501215	0.0859398	EVI2A	ecotropic viral integration site 2A [Source:HGNC Symbol;Acc:HGNC:3499]
ENSG00000185104	6.01999	4.71628	0.352109	0.00477794	0.0838089	FAF1	Fas associated factor 1 [Source:HGNC Symbol;Acc:HGNC:3578]
ENSG00000091542	8.10094	6.34952	0.351386	0.000806619	0.0317946	ALKBH5	alkB homolog 5, RNA demethylase [Source:HGNC Symbol;Acc:HGNC:25996]
ENSG00000101608	252.805	198.228	0.350864	0.00438936	0.0804644	MYL12A	myosin light chain 12A [Source:HGNC Symbol;Acc:HGNC:16701]
ENSG00000203497	7.80555	6.12725	0.349304	0.0054134	0.0894668	PDCD4-AS1	PDCD4 antisense RNA 1 [Source:HGNC Symbol;Acc:HGNC:27425]
ENSG00000271614	208.151	163.438	0.348884	0.00132803	0.0436233	LINC00936	ATP2B1 antisense RNA 1 [Source:HGNC Symbol;Acc:HGNC:27883]
ENSG00000197980	13.3209	10.4637	0.348373	0.00308489	0.066572	LEKR1	leucine, glutamate and lysine rich 1 [Source:HGNC Symbol;Acc:HGNC:33765]
ENSG00000247400	3.96001	3.11193	0.347889	0.00215175	0.0563662	DNAJC3-AS1	DNAJC3 divergent transcript [Source:HGNC Symbol;Acc:HGNC:39808]
ENSG00000137824	5.9444	4.67273	0.347367	0.00389904	0.0757308	RMDN3	regulator of microtubule dynamics 3 [Source:HGNC Symbol;Acc:HGNC:25550]
ENSG00000164442	123.201	96.9454	0.345771	0.00265095	0.0619339	CITED2	Cbp/p300 interacting transactivator with Glu/Asp rich carboxy-terminal domain 2 [Source:HGNC Symbol;Acc:HGNC:1987]
ENSG00000102554	51.4471	40.5122	0.344734	0.00668819	0.0984421	KLF5	Kruppel like factor 5 [Source:HGNC Symbol;Acc:HGNC:6349]
ENSG00000143436	5.83913	4.60109	0.344014	0.00602542	0.0943961	MRPL9	mitochondrial ribosomal protein L9 [Source:HGNC Symbol;Acc:HGNC:14277]
ENSG00000121316	223.477	176.237	0.342607	0.00419764	0.0794516	PLBD1	phospholipase B domain containing 1 [Source:HGNC Symbol;Acc:HGNC:26215]
ENSG00000131778	5.08411	4.01166	0.34179	0.00524135	0.0879958	CHD1L	chromodomain helicase DNA binding protein 1 like [Source:HGNC Symbol;Acc:HGNC:1916]
ENSG00000197006	102.824	81.2294	0.340102	0.0056781	0.0910843	METTL9	methyltransferase like 9 [Source:HGNC Symbol;Acc:HGNC:24586]
ENSG00000099956	23.2055	18.3532	0.33844	0.00195501	0.0541074	SMARCB1	SWI/SNF related, matrix associated, actin dependent regulator of chromatin, subfamily b, member 1 [Source:HGNC Symbol;Acc:HGNC:11103]
ENSG00000172081	106.971	84.629	0.337998	0.00565794	0.091021	MOB3A	MOB kinase activator 3A [Source:HGNC Symbol;Acc:HGNC:29802]
ENSG00000175857	14.6479	11.5933	0.33731	0.00437387	0.0804644	GAPT	GRB2 binding adaptor protein, transmembrane [Source:HGNC Symbol;Acc:HGNC:26588]
ENSG00000110104	9.12381	7.22415	0.336889	0.00294187	0.0651186	CCDC86	coiled-coil domain containing 86 [Source:HGNC Symbol;Acc:HGNC:28359]
ENSG00000204568	8.94884	7.09513	0.334947	0.00568556	0.091105	MRPS18B	mitochondrial ribosomal protein S18B [Source:HGNC Symbol;Acc:HGNC:14516]
ENSG00000135334	180.453	143.261	0.33298	0.00604177	0.0944295	AKIRIN2	akirin 2 [Source:HGNC Symbol;Acc:HGNC:21407]
ENSG00000184005	1.49011	1.18516	0.330335	0.00424992	0.0797104	ST6GALNAC3	ST6 N-acetylgalactosaminide alpha-2,6-sialyltransferase 3 [Source:HGNC Symbol;Acc:HGNC:19343]
ENSG00000109180	42.9125	34.1676	0.328764	0.00488161	0.0847641	OCIAD1	OCIA domain containing 1 [Source:HGNC Symbol;Acc:HGNC:16074]
ENSG00000104312	207.982	166.152	0.32395	0.00589397	0.0932284	RIPK2	receptor interacting serine/threonine kinase 2 [Source:HGNC Symbol;Acc:HGNC:10020]
ENSG00000215021	94.4878	75.4978	0.323699	0.00534925	0.0888048	PHB2	prohibitin 2 [Source:HGNC Symbol;Acc:HGNC:30306]
ENSG00000165071	50.2479	40.4293	0.313653	0.00544156	0.0896865	TMEM71	transmembrane protein 71 [Source:HGNC Symbol;Acc:HGNC:26572]
ENSG00000145293	7.22993	5.82744	0.311001	0.00607653	0.0947938	ENOPH1	enolase-phosphatase 1 [Source:HGNC Symbol;Acc:HGNC:24599]
ENSG00000173085	7.69626	6.21304	0.308924	0.00417311	0.0794516	COQ2	coenzyme Q2, polyprenyltransferase [Source:HGNC Symbol;Acc:HGNC:25223]
ENSG00000146109	8.81701	7.12823	0.306786	0.00440871	0.0804644	ABT1	activator of basal transcription 1 [Source:HGNC Symbol;Acc:HGNC:17369]
ENSG00000144744	27.0275	21.8812	0.304673	0.00477195	0.0838089	UBA3	ubiquitin like modifier activating enzyme 3 [Source:HGNC Symbol;Acc:HGNC:12470]
ENSG00000151929	439.156	356.278	0.301733	0.00614262	0.0952546	BAG3	BCL2 associated athanogene 3 [Source:HGNC Symbol;Acc:HGNC:939]

## Sheet: Donor F_R848
Gene	Anti-MPO	Control	log2foldchange	pvalue	padjust	gene_name	gene_description
ENSG00000166923	0.0946653	0.0125368	2.91667	2.08875e-07	7.18075e-06	GREM1	gremlin 1, DAN family BMP antagonist [Source:HGNC Symbol;Acc:HGNC:2001]
ENSG00000131016	0.88169	0.153535	2.5217	4.10711e-07	1.23224e-05	AKAP12	A-kinase anchoring protein 12 [Source:HGNC Symbol;Acc:HGNC:370]
ENSG00000231738	0.162386	0.031575	2.36257	0.000194054	0.00198357	TSPAN19	tetraspanin 19 [Source:HGNC Symbol;Acc:HGNC:31886]
ENSG00000079112	0.0768585	0.0164697	2.22239	0.000298327	0.0028343	CDH17	cadherin 17 [Source:HGNC Symbol;Acc:HGNC:1756]
ENSG00000221523	1.8702	0.426894	2.13124	0.00072185	0.00588508	AC079080.1	-
ENSG00000136158	18.862	4.4419	2.08624	7.98769e-13	7.65453e-10	SPRY2	sprouty RTK signaling antagonist 2 [Source:HGNC Symbol;Acc:HGNC:11270]
ENSG00000177947	0.112935	0.0271265	2.05771	0.000357273	0.00329864	ODF3	outer dense fiber of sperm tails 3 [Source:HGNC Symbol;Acc:HGNC:19905]
ENSG00000166922	0.60709	0.147892	2.03737	2.15039e-06	4.60492e-05	SCG5	secretogranin V [Source:HGNC Symbol;Acc:HGNC:10816]
ENSG00000181634	113.21	28.1766	2.00643	1.51122e-12	1.08614e-09	TNFSF15	TNF superfamily member 15 [Source:HGNC Symbol;Acc:HGNC:11931]
ENSG00000121769	0.705493	0.178149	1.98555	1.3891e-05	0.00021689	FABP3	fatty acid binding protein 3 [Source:HGNC Symbol;Acc:HGNC:3557]
ENSG00000185634	0.16091	0.0408309	1.97852	0.00019718	0.00201106	SHC4	SHC adaptor protein 4 [Source:HGNC Symbol;Acc:HGNC:16743]
ENSG00000172209	0.155165	0.0396629	1.96794	0.000382287	0.00347931	GPR22	G protein-coupled receptor 22 [Source:HGNC Symbol;Acc:HGNC:4477]
ENSG00000187416	0.096292	0.024781	1.95818	0.000314093	0.00295395	LHFPL3	LHFPL tetraspan subfamily member 3 [Source:HGNC Symbol;Acc:HGNC:6589]
ENSG00000142871	0.0740002	0.0190442	1.95818	0.00359027	0.0211237	CYR61	cysteine rich angiogenic inducer 61 [Source:HGNC Symbol;Acc:HGNC:2654]
ENSG00000215914	0.101941	0.0262349	1.95818	0.00387	0.0225218	MMP23A	matrix metallopeptidase 23A (pseudogene) [Source:HGNC Symbol;Acc:HGNC:7170]
ENSG00000198225	0.123592	0.0321049	1.94472	0.000268972	0.00260248	FKBP1C	FK506 binding protein 1C [Source:HGNC Symbol;Acc:HGNC:21376]
ENSG00000279917	0.0443135	0.0115275	1.94267	0.00515836	0.0281906	RP11-360N9.2	TEC
ENSG00000275374	0.191853	0.0500044	1.93988	0.00107247	0.00811637	RP11-346J10.2	glucuronidase, beta (GUSB) pseudogene
ENSG00000201573	2.15241	0.57547	1.90314	0.000116426	0.00128735	Y_RNA	-
ENSG00000171533	0.129915	0.034977	1.89308	5.98738e-06	0.000110694	MAP6	microtubule associated protein 6 [Source:HGNC Symbol;Acc:HGNC:6868]
ENSG00000183578	0.0700976	0.0188724	1.89308	0.00562823	0.0302015	TNFAIP8L3	TNF alpha induced protein 8 like 3 [Source:HGNC Symbol;Acc:HGNC:20620]
ENSG00000132855	0.0908484	0.0244592	1.89308	0.00440683	0.0248902	ANGPTL3	angiopoietin like 3 [Source:HGNC Symbol;Acc:HGNC:491]
ENSG00000068615	0.0737296	0.0199684	1.88452	0.00201965	0.0133823	REEP1	receptor accessory protein 1 [Source:HGNC Symbol;Acc:HGNC:25786]
ENSG00000255282	0.334475	0.0909253	1.87915	5.35049e-06	0.000100454	WTAPP1	Wilms tumor 1 associated protein pseudogene 1 [Source:HGNC Symbol;Acc:HGNC:44115]
ENSG00000248400	0.206256	0.0560933	1.87854	7.37103e-05	0.000884793	ST13P12	ST13, Hsp70 interacting protein pseudogene 12 [Source:HGNC Symbol;Acc:HGNC:38787]
ENSG00000213109	0.102817	0.0282746	1.8625	0.00814056	0.0403502	RP11-55K22.2	ribosomal protein L7a (RPL7A) pseudogene
ENSG00000258810	0.611923	0.172428	1.82736	0.000538437	0.00462417	RP11-219E7.1	novel transcript, antisense to RNASE1
ENSG00000250423	0.0132508	0.00375115	1.82068	0.00878517	0.0428708	KIAA1210	KIAA1210 [Source:HGNC Symbol;Acc:HGNC:29218]
ENSG00000164694	0.0253078	0.00718194	1.81714	0.00557698	0.0299895	FNDC1	fibronectin type III domain containing 1 [Source:HGNC Symbol;Acc:HGNC:21184]
ENSG00000274351	0.090693	0.0257372	1.81714	0.00558429	0.0300147	RP11-203I16.7	protein-kinase, interferon-inducible double stranded RNA dependent inhibitor, repressor of (P58 repressor) PRKRIR
ENSG00000232485	0.183451	0.0520603	1.81714	0.00853065	0.0419134	AC098820.3	-
ENSG00000230716	0.0851744	0.0242215	1.81413	0.00661294	0.0343243	KRT8P7	keratin 8 pseudogene 7 [Source:HGNC Symbol;Acc:HGNC:33361]
ENSG00000222998	0.695924	0.200307	1.79672	0.000125978	0.00136927	RN7SKP259	RNA, 7SK small nuclear pseudogene 259 [Source:HGNC Symbol;Acc:HGNC:45983]
ENSG00000169071	0.441997	0.128394	1.78346	2.09875e-06	4.52806e-05	ROR2	receptor tyrosine kinase like orphan receptor 2 [Source:HGNC Symbol;Acc:HGNC:10257]
ENSG00000224439	0.187539	0.0546989	1.77761	0.0125459	0.0564005	RP11-351M16.1	ribosomal protein SA pseudogene 10 [Source:HGNC Symbol;Acc:HGNC:31460]
ENSG00000280229	0.0511566	0.0149207	1.77761	0.00999156	0.0474589	RP11-470C13.4	TEC
ENSG00000160145	0.0693454	0.0205106	1.75743	0.00173336	0.0118718	KALRN	kalirin RhoGEF kinase [Source:HGNC Symbol;Acc:HGNC:4814]
ENSG00000254454	0.133172	0.039413	1.75655	0.00171861	0.0117989	RCC2P6	regulator of chromosome condensation 2 pseudogene 6 [Source:HGNC Symbol;Acc:HGNC:42382]
ENSG00000134398	0.300262	0.0897523	1.7422	7.21822e-05	0.000869627	ERN2	endoplasmic reticulum to nucleus signaling 2 [Source:HGNC Symbol;Acc:HGNC:16942]
ENSG00000258325	0.266809	0.0800427	1.73697	0.00640429	0.033392	RP4-816N1.6	ITFG2 antisense RNA 1 [Source:HGNC Symbol;Acc:HGNC:53128]
ENSG00000249047	0.428609	0.128583	1.73697	0.00710022	0.0363046	COX6B1P5	cytochrome c oxidase subunit 6B1 pseudogene 5 [Source:HGNC Symbol;Acc:HGNC:37675]
ENSG00000236283	0.25942	0.0781449	1.73106	0.00197469	0.0131602	AC013463.2	novel transcript, antisense to SLC38A11 and SCN3A
ENSG00000122133	0.355133	0.107152	1.7287	0.000965061	0.00746677	PAEP	progestagen associated endometrial protein [Source:HGNC Symbol;Acc:HGNC:8573]
ENSG00000232783	12.7247	3.84821	1.72538	1.28303e-06	3.03586e-05	FRG2FP	FSHD region gene 2 family member F, pseudogene [Source:HGNC Symbol;Acc:HGNC:51366]
ENSG00000090534	0.133807	0.0405279	1.72316	0.00117759	0.00875352	THPO	thrombopoietin [Source:HGNC Symbol;Acc:HGNC:11795]
ENSG00000228962	0.374907	0.113722	1.72102	0.00469031	0.0262081	HCG23	-
ENSG00000130167	0.46772	0.142763	1.71202	1.3041e-05	0.000206706	TSPAN16	tetraspanin 16 [Source:HGNC Symbol;Acc:HGNC:30725]
ENSG00000267272	0.0993719	0.0305937	1.6996	0.00996459	0.0473462	LINC01140	long intergenic non-protein coding RNA 1140 [Source:HGNC Symbol;Acc:HGNC:27922]
ENSG00000253006	0.383979	0.118582	1.69514	0.0235822	0.090154	RN7SKP283	RNA, 7SK small nuclear pseudogene 283 [Source:HGNC Symbol;Acc:HGNC:46007]
ENSG00000171695	0.179808	0.0557218	1.69014	0.00178808	0.0121525	LKAAEAR1	LKAAEAR motif containing 1 [Source:HGNC Symbol;Acc:HGNC:33718]
ENSG00000239593	0.163742	0.050942	1.6845	0.00866328	0.042411	RP11-477J21.6	novel transcript
ENSG00000175445	12.1048	3.83945	1.6566	4.74866e-09	3.90051e-07	LPL	lipoprotein lipase [Source:HGNC Symbol;Acc:HGNC:6677]
ENSG00000227757	0.183312	0.0586823	1.64331	0.00587821	0.0312585	AP000282.2	novel transcript
ENSG00000197181	0.0386338	0.0123675	1.64331	0.0136043	0.0599743	PIWIL2	piwi like RNA-mediated gene silencing 2 [Source:HGNC Symbol;Acc:HGNC:17644]
ENSG00000213113	0.524539	0.168962	1.63435	0.000240149	0.00236135	TUBB8P8	tubulin beta 8 class VIII pseudogene 8 [Source:HGNC Symbol;Acc:HGNC:42346]
ENSG00000218052	0.109416	0.0352722	1.63322	0.00750608	0.0378082	ADAMTS7P4	ADAMTS7 pseudogene 4 [Source:HGNC Symbol;Acc:HGNC:49410]
ENSG00000254231	0.193178	0.0624115	1.63005	0.00185959	0.0125457	CTD-2284J15.1	-
ENSG00000177553	0.0750885	0.0242813	1.62874	0.00868243	0.0424714	RP11-56N19.5	-
ENSG00000267579	0.73728	0.238933	1.6256	0.000226848	0.00225271	RP11-126O1.2	novel transcript, antisense to ALPK2
ENSG00000229759	0.362389	0.117776	1.62149	0.00152885	0.010776	MRPS18AP1	mitochondrial ribosomal protein S18A pseudogene 1 [Source:HGNC Symbol;Acc:HGNC:29740]
ENSG00000278467	0.340579	0.111752	1.60768	0.00353469	0.0208831	RP11-504P24.9	novel transcript
ENSG00000170917	0.0786902	0.0258202	1.60768	0.0134623	0.059496	NUDT6	nudix hydrolase 6 [Source:HGNC Symbol;Acc:HGNC:8053]
ENSG00000168509	0.0643216	0.0211055	1.60768	0.0109688	0.0508612	HFE2	hemojuvelin BMP co-receptor [Source:HGNC Symbol;Acc:HGNC:4887]
ENSG00000255326	0.149886	0.0491814	1.60768	0.0167571	0.0703664	CTD-2530H12.4	-
ENSG00000272181	0.233435	0.0765959	1.60768	0.0194128	0.0783703	RP11-245J9.6	novel transcript, antisense to PSMD6
ENSG00000267704	0.0877902	0.0290195	1.59704	0.00378675	0.02211	FRG2LP	FSHD region gene 2 family member L, pseudogene [Source:HGNC Symbol;Acc:HGNC:51798]
ENSG00000280550	1.1769	0.390072	1.59318	0.00556157	0.0299397	AC131263.1	-
ENSG00000180221	0.356565	0.118343	1.59119	0.00777792	0.0388541	TPT1P10	tumor protein, translationally-controlled 1 pseudogene 10 [Source:HGNC Symbol;Acc:HGNC:49301]
ENSG00000207132	1.25557	0.418524	1.58496	0.00595037	0.0315619	Y_RNA	-
ENSG00000228675	0.614317	0.205238	1.58169	0.00181839	0.0123076	AC006482.1	novel transcript
ENSG00000215347	0.159593	0.0534806	1.57731	0.00465214	0.0260201	SLC25A5P1	solute carrier family 25 member 5 pseudogene 1 [Source:HGNC Symbol;Acc:HGNC:19250]
ENSG00000197461	3.83864	1.2889	1.57446	1.03418e-06	2.57415e-05	PDGFA	platelet derived growth factor subunit A [Source:HGNC Symbol;Acc:HGNC:8799]
ENSG00000121621	0.197838	0.0667022	1.56851	0.000381732	0.00347564	KIF18A	kinesin family member 18A [Source:HGNC Symbol;Acc:HGNC:29441]
ENSG00000229569	0.125415	0.0423087	1.56768	0.000382504	0.00347991	RP11-481G8.2	novel transcript
ENSG00000166323	0.136641	0.0461462	1.5661	0.00890968	0.0433405	C11orf65	chromosome 11 open reading frame 65 [Source:HGNC Symbol;Acc:HGNC:28519]
ENSG00000198429	0.200398	0.0677484	1.56461	0.00187517	0.0126324	ZNF69	zinc finger protein 69 [Source:HGNC Symbol;Acc:HGNC:13138]
ENSG00000205424	0.133723	0.0454176	1.55793	1.11095e-05	0.000180315	AL592528.1	-
ENSG00000214062	0.248488	0.0847598	1.55173	0.00111561	0.00837669	RPL7P17	ribosomal protein L7 pseudogene 17 [Source:HGNC Symbol;Acc:HGNC:36116]
ENSG00000249412	0.219717	0.0750254	1.5502	0.00837183	0.0412476	CTC-563A5.2	novel transcript
ENSG00000111664	0.105948	0.0361775	1.5502	0.0222792	0.0864179	GNB3	G protein subunit beta 3 [Source:HGNC Symbol;Acc:HGNC:4400]
ENSG00000204764	0.0737462	0.0252501	1.54628	0.00745325	0.0376027	RANBP17	RAN binding protein 17 [Source:HGNC Symbol;Acc:HGNC:14428]
ENSG00000275734	0.38633	0.132801	1.54057	0.00449126	0.0253049	RP11-368I7.6	novel transcript, sense overlapping CDK10
ENSG00000243918	0.101864	0.035068	1.53842	0.00196449	0.0131188	EIF4BP8	eukaryotic translation initiation factor 4B pseudogene 8 [Source:HGNC Symbol;Acc:HGNC:37941]
ENSG00000280710	0.33038	0.113737	1.53842	0.00442519	0.0249877	RP11-214F16.8	novel transcript
ENSG00000255438	0.123872	0.0426982	1.5366	0.000674764	0.00557232	CTD-2653D5.1	novel transcript, antisense to SULF2
ENSG00000184371	157.827	54.6601	1.52978	1.67687e-14	6.4277e-11	CSF1	colony stimulating factor 1 [Source:HGNC Symbol;Acc:HGNC:2432]
ENSG00000221947	0.0974141	0.0337733	1.52825	0.00437922	0.024776	XKR9	XK related 9 [Source:HGNC Symbol;Acc:HGNC:20937]
ENSG00000120659	0.106603	0.036959	1.52825	0.0115685	0.0529621	TNFSF11	TNF superfamily member 11 [Source:HGNC Symbol;Acc:HGNC:11926]
ENSG00000263527	3.96051	1.38005	1.52097	0.000226176	0.00224797	MIR4526	microRNA 4526 [Source:HGNC Symbol;Acc:HGNC:41618]
ENSG00000236278	0.306037	0.107113	1.51457	0.0111288	0.0514559	PEBP1P3	phosphatidylethanolamine binding protein 1 pseudogene 3 [Source:HGNC Symbol;Acc:HGNC:44345]
ENSG00000224875	0.176695	0.0618431	1.51457	0.0171576	0.0716847	AC083949.1	-
ENSG00000234825	0.204176	0.0717543	1.50867	0.00370468	0.0216602	XRCC6P2	X-ray repair cross complementing 6 pseudogene 2 [Source:HGNC Symbol;Acc:HGNC:45184]
ENSG00000236992	0.906861	0.319532	1.50492	7.56383e-05	0.000901817	RPL12L3	ribosomal protein L12 pseudogene 12 [Source:HGNC Symbol;Acc:HGNC:15951]
ENSG00000212789	0.142848	0.0504774	1.50077	0.0226826	0.087595	ST13P5	ST13, Hsp70 interacting protein pseudogene 5 [Source:HGNC Symbol;Acc:HGNC:18556]
ENSG00000241360	0.160128	0.056641	1.49931	0.00238595	0.0152599	PDXP	pyridoxal phosphatase [Source:HGNC Symbol;Acc:HGNC:30259]
ENSG00000274373	0.181657	0.0643369	1.4975	0.0133419	0.059078	RP13-714J12.1	novel transcript
ENSG00000093009	0.118035	0.0418042	1.4975	0.0171583	0.0716847	CDC45	cell division cycle 45 [Source:HGNC Symbol;Acc:HGNC:1739]
ENSG00000146038	0.0387705	0.013753	1.49521	0.0123875	0.0558124	DCDC2	doublecortin domain containing 2 [Source:HGNC Symbol;Acc:HGNC:18141]
ENSG00000204971	0.236524	0.0839022	1.49521	0.0131394	0.0583722	RP11-807H22.7	novel transcript
ENSG00000221055	0.817551	0.29001	1.49521	0.0261408	0.0973152	MIR1302-3	microRNA 1302-3 [Source:HGNC Symbol;Acc:HGNC:35295]
ENSG00000224046	0.352896	0.125444	1.49221	0.00263722	0.0165629	AC005076.5	-
ENSG00000254014	0.533201	0.189536	1.4922	0.0209891	0.0829715	RP11-363E6.1	ribosomal protein L17 (RPL17) pseudogene
ENSG00000202408	1.48553	0.530197	1.48638	0.00130213	0.00949845	RNU1-122P	RNA, U1 small nuclear 122, pseudogene [Source:HGNC Symbol;Acc:HGNC:48464]
ENSG00000253237	0.524256	0.187234	1.48543	0.0103959	0.048965	RP11-775E10.1	ADP-ribosylation-like factor 6 interacting protein 6 (ARL6IP6) pseudogene
ENSG00000259760	4.48147	1.60355	1.4827	3.52417e-07	1.10125e-05	RP11-20G13.2	novel transcript, antisense to LRRC28
ENSG00000237432	0.345791	0.123777	1.48215	0.00544192	0.0294422	RPS7P12	ribosomal protein S7 pseudogene 12 [Source:HGNC Symbol;Acc:HGNC:36147]
ENSG00000262094	0.168482	0.0604187	1.47953	0.00339343	0.0202348	AC139099.5	novel transcript
ENSG00000153982	0.115122	0.0413257	1.47805	0.0211965	0.0834745	GDPD1	glycerophosphodiester phosphodiesterase domain containing 1 [Source:HGNC Symbol;Acc:HGNC:20883]
ENSG00000258732	0.45174	0.162344	1.47644	0.00538168	0.0291849	RP11-603B24.1	arginine-glutamic acid dipeptide (RE) repeats (RERE) pseudogene
ENSG00000182798	0.158318	0.0569294	1.47558	0.00730475	0.0370538	MAGEB17	MAGE family member B17 [Source:HGNC Symbol;Acc:HGNC:17418]
ENSG00000188868	0.123815	0.0446098	1.47275	0.00669425	0.0346525	ZNF563	zinc finger protein 563 [Source:HGNC Symbol;Acc:HGNC:30498]
ENSG00000158813	0.0816762	0.0294275	1.47275	0.0186358	0.0760476	EDA	ectodysplasin A [Source:HGNC Symbol;Acc:HGNC:3157]
ENSG00000266392	2.46844	0.889363	1.47275	0.0202415	0.0809062	MIR4740	microRNA 4740 [Source:HGNC Symbol;Acc:HGNC:41711]
ENSG00000261342	0.200077	0.0723835	1.46682	0.000571518	0.00485569	AC006538.1	novel transcript
ENSG00000224652	0.116765	0.0423275	1.46395	0.00106879	0.00809918	LINC00885	long intergenic non-protein coding RNA 885 [Source:HGNC Symbol;Acc:HGNC:48571]
ENSG00000272895	0.169863	0.0616271	1.46273	0.0102522	0.0484366	RP11-98C1.2	novel transcript, antisense to CCDC93
ENSG00000279805	0.141272	0.0513895	1.45893	0.000559919	0.00477832	CTA-212A2.1	TEC
ENSG00000269921	0.27668	0.100873	1.45568	0.0196759	0.07911	RP11-646I6.5	novel transcript
ENSG00000168334	12.6151	4.60871	1.45272	6.5667e-14	1.51027e-10	XIRP1	xin actin binding repeat containing 1 [Source:HGNC Symbol;Acc:HGNC:14301]
ENSG00000277692	0.192254	0.0704188	1.44898	0.0118806	0.0540215	RP11-358N2.2	novel transcript
ENSG00000267892	0.0829858	0.030396	1.44898	0.0213625	0.0839284	CTD-2540F13.2	novel transcript, antisense to CAPN12
ENSG00000120160	0.125201	0.0459406	1.4464	0.0239385	0.091047	EQTN	equatorin [Source:HGNC Symbol;Acc:HGNC:1359]
ENSG00000205396	0.369073	0.135839	1.442	2.51833e-05	0.000358189	LINC00661	long intergenic non-protein coding RNA 661 [Source:HGNC Symbol;Acc:HGNC:27002]
ENSG00000232096	0.473589	0.17448	1.44057	0.00585208	0.0311841	YPEL5P1	YPEL5 pseudogene 1 [Source:HGNC Symbol;Acc:HGNC:50555]
ENSG00000270259	0.420381	0.155423	1.4355	0.00182917	0.012366	RP13-122B23.9	DSN1, MIND kinetochore complex component, homolog (S. cerevisiae) (DSN1) pseudogene
ENSG00000163885	0.181836	0.0673142	1.43365	0.0024189	0.0154234	CCDC37	cilia and flagella associated protein 100 [Source:HGNC Symbol;Acc:HGNC:26842]
ENSG00000224413	0.0457803	0.0169942	1.42968	0.0208983	0.0827834	AP001476.2	-
ENSG00000275832	0.638661	0.237397	1.42775	1.9957e-05	0.000293661	ARHGAP23	Rho GTPase activating protein 23 [Source:HGNC Symbol;Acc:HGNC:29293]
ENSG00000234159	0.485936	0.180707	1.42711	0.00302049	0.0184513	RBPMSLP	RNA binding protein with multiple splicing-like pseudogene [Source:HGNC Symbol;Acc:HGNC:9923]
ENSG00000239726	0.598761	0.223149	1.42397	0.0117865	0.0536785	RN7SL688P	RNA, 7SL, cytoplasmic 688, pseudogene [Source:HGNC Symbol;Acc:HGNC:46704]
ENSG00000164066	0.0534434	0.0199176	1.42397	0.0234566	0.0898352	INTU	inturned planar cell polarity protein [Source:HGNC Symbol;Acc:HGNC:29239]
ENSG00000229817	0.0621671	0.0231853	1.42294	0.0126373	0.0567114	RP11-78H18.2	PRP4 pre-mRNA processing factor 4 homolog B (PRPF4B) pseudogene
ENSG00000229222	0.160985	0.0600734	1.42213	0.00416332	0.0238012	KRT18P4	keratin 18 pseudogene 4 [Source:HGNC Symbol;Acc:HGNC:16604]
ENSG00000228594	0.109685	0.0409491	1.42146	0.00628338	0.0329109	C1orf233	fibronectin type III domain containing 10 [Source:HGNC Symbol;Acc:HGNC:42951]
ENSG00000007264	10.0513	3.75492	1.42053	5.73425e-11	1.73529e-08	MATK	megakaryocyte-associated tyrosine kinase [Source:HGNC Symbol;Acc:HGNC:6906]
ENSG00000255422	0.738994	0.276226	1.41971	0.00198061	0.0131909	AP002954.4	-
ENSG00000218336	0.0909642	0.0340144	1.41915	0.000953987	0.00740741	TENM3	teneurin transmembrane protein 3 [Source:HGNC Symbol;Acc:HGNC:29944]
ENSG00000149452	0.104528	0.0391982	1.41504	0.00437178	0.0247519	SLC22A8	solute carrier family 22 member 8 [Source:HGNC Symbol;Acc:HGNC:10972]
ENSG00000235777	0.191065	0.0716495	1.41504	0.00709748	0.0362986	DPYD-AS2	DPYD antisense RNA 2 [Source:HGNC Symbol;Acc:HGNC:40196]
ENSG00000263316	0.198003	0.0742511	1.41504	0.0220037	0.0856863	RP11-530N7.3	novel transcript, antisense to ALOX12P2
ENSG00000224945	0.182746	0.0685297	1.41504	0.0230776	0.0887532	RP11-82L18.2	novel transcript
ENSG00000236797	0.236114	0.0885428	1.41504	0.0252032	0.0946036	SPA17P1	sperm autoantigenic protein 17 pseudogene 1 [Source:HGNC Symbol;Acc:HGNC:23224]
ENSG00000196242	0.0840849	0.0316778	1.40837	0.00721225	0.0366817	OR2C3	olfactory receptor family 2 subfamily C member 3 [Source:HGNC Symbol;Acc:HGNC:15005]
ENSG00000174944	0.0830754	0.0313893	1.40415	0.0208958	0.0827834	P2RY14	purinergic receptor P2Y14 [Source:HGNC Symbol;Acc:HGNC:16442]
ENSG00000265912	0.0542307	0.0204906	1.40415	0.0227283	0.0877188	RP11-583F2.2	novel transcript
ENSG00000203664	0.221003	0.0836228	1.4021	0.00100579	0.007721	OR2W5	olfactory receptor family 2 subfamily W member 5 (gene/pseudogene) [Source:HGNC Symbol;Acc:HGNC:15424]
ENSG00000188373	0.164224	0.0621389	1.4021	0.0247962	0.0934003	C10orf99	chromosome 10 open reading frame 99 [Source:HGNC Symbol;Acc:HGNC:31428]
ENSG00000172538	0.245942	0.0933165	1.39811	0.00158687	0.0111033	FAM170B	family with sequence similarity 170 member B [Source:HGNC Symbol;Acc:HGNC:19736]
ENSG00000088305	0.165683	0.0629681	1.39574	1.16261e-05	0.000187772	DNMT3B	DNA methyltransferase 3 beta [Source:HGNC Symbol;Acc:HGNC:2979]
ENSG00000235215	0.663716	0.252501	1.39428	0.00700463	0.0359116	RP11-145M4.2	novel transcript
ENSG00000235641	0.442028	0.168258	1.39346	8.49291e-05	0.000997083	LINC00484	long intergenic non-protein coding RNA 484 [Source:HGNC Symbol;Acc:HGNC:27862]
ENSG00000272343	0.244693	0.0933282	1.39058	0.0201695	0.0806823	RP11-140I16.3	novel transcript
ENSG00000176692	0.118131	0.0452219	1.38529	0.0163975	0.0691342	FOXC2	forkhead box C2 [Source:HGNC Symbol;Acc:HGNC:3801]
ENSG00000212283	2.38055	0.912768	1.38298	0.000802104	0.00643671	SNORD89	small nucleolar RNA, C/D box 89 [Source:HGNC Symbol;Acc:HGNC:32750]
ENSG00000200737	1.96987	0.755565	1.38247	0.011094	0.0513381	Y_RNA	-
ENSG00000140279	0.0544109	0.0208699	1.38247	0.0157003	0.0667944	DUOX2	dual oxidase 2 [Source:HGNC Symbol;Acc:HGNC:13273]
ENSG00000240449	0.433342	0.166467	1.38027	0.000811213	0.00649394	RP4-584D14.5	novel transcript
ENSG00000218632	0.1401	0.0540829	1.37322	0.0190808	0.0773558	RPL7P28	ribosomal protein L7 pseudogene 28 [Source:HGNC Symbol;Acc:HGNC:35899]
ENSG00000100884	0.0850487	0.0328313	1.37322	0.0209574	0.0828888	CPNE6	copine 6 [Source:HGNC Symbol;Acc:HGNC:2319]
ENSG00000243491	0.269373	0.104147	1.37098	0.000409798	0.00368449	RP11-521D12.5	novel transcript
ENSG00000206651	2.32066	0.897234	1.37098	0.00249576	0.0158432	Y_RNA	-
ENSG00000168143	0.0500665	0.0193767	1.36952	0.0113346	0.0521683	FAM83B	family with sequence similarity 83 member B [Source:HGNC Symbol;Acc:HGNC:21357]
ENSG00000145423	0.0945386	0.036765	1.36257	0.00173856	0.0118933	SFRP2	secreted frizzled related protein 2 [Source:HGNC Symbol;Acc:HGNC:10777]
ENSG00000254519	0.210132	0.0817179	1.36257	0.012546	0.0564005	CTD-2210P24.1	-
ENSG00000257067	0.5955	0.232281	1.35823	0.00194303	0.0130133	AP000797.4	novel transcript
ENSG00000129514	0.247106	0.0965634	1.35558	0.000610502	0.00512256	FOXA1	forkhead box A1 [Source:HGNC Symbol;Acc:HGNC:5021]
ENSG00000231711	0.107501	0.042052	1.35411	0.00086877	0.00686627	LINC00899	long intergenic non-protein coding RNA 899 [Source:HGNC Symbol;Acc:HGNC:48583]
ENSG00000168658	0.0602242	0.0235746	1.35311	0.0130377	0.0581111	VWA3B	von Willebrand factor A domain containing 3B [Source:HGNC Symbol;Acc:HGNC:28385]
ENSG00000276997	0.45501	0.178269	1.35184	0.00677563	0.0349714	RP11-378J18.9	novel transcript
ENSG00000267392	0.218617	0.0856817	1.35134	0.00142089	0.0102218	CYP4F9P	cytochrome P450 family 4 subfamily F member 9, pseudogene [Source:HGNC Symbol;Acc:HGNC:39940]
ENSG00000228816	0.340763	0.133662	1.35019	0.0104518	0.0491578	AK3P5	adenylate kinase 3 pseudogene 5 [Source:HGNC Symbol;Acc:HGNC:39064]
ENSG00000257542	0.268487	0.105477	1.34792	0.00384103	0.0223702	OR7E47P	olfactory receptor family 7 subfamily E member 47 pseudogene [Source:HGNC Symbol;Acc:HGNC:8421]
ENSG00000256723	0.126621	0.049744	1.34792	0.0159651	0.0676612	RP11-167N4.4	family with sequence similarity 91, member A1 (FAM91A1) pseudogene
ENSG00000261030	0.266892	0.105089	1.34465	0.0033359	0.0199705	RP11-791M20.1	novel transcript
ENSG00000188996	0.178492	0.0702814	1.34465	0.00298156	0.0182715	HUS1B	HUS1 checkpoint clamp component B [Source:HGNC Symbol;Acc:HGNC:16485]
ENSG00000231964	0.937214	0.369605	1.34239	0.000122987	0.00134183	RP11-67C2.2	-
ENSG00000150048	0.734841	0.290445	1.33917	9.30636e-07	2.36505e-05	CLEC1A	C-type lectin domain family 1 member A [Source:HGNC Symbol;Acc:HGNC:24355]
ENSG00000279637	0.475024	0.187932	1.33779	2.78823e-05	0.000389432	RP11-196B3.1	TEC
ENSG00000278075	0.366958	0.145254	1.33703	0.0168534	0.0706935	RP11-248M19.1	novel transcript
ENSG00000205930	0.169937	0.0673335	1.3356	0.0130614	0.0581942	C21orf62-AS1	C21orf62 antisense RNA 1 [Source:HGNC Symbol;Acc:HGNC:1290]
ENSG00000236887	1.58083	0.627063	1.334	6.41427e-06	0.000117267	RP11-389O22.5	ribosomal protein S15 (RPS15) pseudogene
ENSG00000137976	0.437423	0.17357	1.33351	0.00413963	0.0237129	DNASE2B	deoxyribonuclease 2 beta [Source:HGNC Symbol;Acc:HGNC:28875]
ENSG00000225217	39.7351	15.7829	1.33206	1.17365e-07	4.5673e-06	HSPA7	heat shock protein family A (Hsp70) member 7 [Source:HGNC Symbol;Acc:HGNC:5240]
ENSG00000153234	71.9151	28.5867	1.33095	6.03193e-08	2.75255e-06	NR4A2	nuclear receptor subfamily 4 group A member 2 [Source:HGNC Symbol;Acc:HGNC:7981]
ENSG00000254884	0.705983	0.282581	1.32097	0.000802809	0.00644011	PRR13P2	proline rich 13 pseudogene 2 [Source:HGNC Symbol;Acc:HGNC:50615]
ENSG00000223656	0.31452	0.125941	1.3204	0.0218538	0.0852933	HMGB3P10	high mobility group box 3 pseudogene 10 [Source:HGNC Symbol;Acc:HGNC:39302]
ENSG00000215158	0.243676	0.0979644	1.31464	0.00406329	0.0234332	RP11-1023L17.1	Putative beta-glucuronidase-like protein FLJ75287 pseudogene
ENSG00000173110	964.396	388.05	1.31338	3.51937e-06	6.97776e-05	HSPA6	heat shock protein family A (Hsp70) member 6 [Source:HGNC Symbol;Acc:HGNC:5239]
ENSG00000251583	0.423636	0.171084	1.30812	0.00688902	0.0354295	AC008427.2	mitochondrial fission factor (MFF) pseudogene
ENSG00000069482	1.42465	0.575899	1.30672	0.000310784	0.00293176	GAL	galanin and GMAP prepropeptide [Source:HGNC Symbol;Acc:HGNC:4114]
ENSG00000267743	1.1646	0.471162	1.30554	2.49995e-05	0.000356422	RP11-718I15.1	-
ENSG00000244161	0.0769436	0.0311693	1.30368	0.0150517	0.0647771	FLNB-AS1	FLNB antisense RNA 1 [Source:HGNC Symbol;Acc:HGNC:40239]
ENSG00000221469	2.23248	0.905245	1.30227	0.0177278	0.0733563	AL133260.1	-
ENSG00000216906	0.0574536	0.0232967	1.30227	0.0246791	0.0931553	RP11-350J20.9	multimerin 2 (MMRN2) pseudogene
ENSG00000203783	0.13894	0.0564445	1.29956	0.0144246	0.0627129	PRR9	proline rich 9 [Source:HGNC Symbol;Acc:HGNC:32057]
ENSG00000213411	0.213481	0.0867791	1.29869	6.64208e-05	0.000815161	RBM22P2	RNA binding motif protein 22 pseudogene 2 [Source:HGNC Symbol;Acc:HGNC:39695]
ENSG00000051341	0.0544056	0.0221418	1.29698	0.00482811	0.0268281	POLQ	DNA polymerase theta [Source:HGNC Symbol;Acc:HGNC:9186]
ENSG00000225107	0.267221	0.108902	1.29501	0.0052128	0.02843	AC092484.1	novel transcript
ENSG00000261528	0.189003	0.0771761	1.29218	0.0147983	0.0639507	AC002400.1	cyclin Y-like 1 (CCNYL1) pseudogene
ENSG00000235975	0.191109	0.078036	1.29218	0.0172295	0.0718778	RP1-106C24.1	tropomyosin 2 (beta) (TPM2) pseudogene
ENSG00000240093	0.239052	0.097613	1.29218	0.0183072	0.0751468	AC093627.12	novel transcript
ENSG00000146021	0.135101	0.05524	1.29026	0.0084471	0.041565	KLHL3	kelch like family member 3 [Source:HGNC Symbol;Acc:HGNC:6354]
ENSG00000182873	0.361223	0.148069	1.28662	0.00310499	0.0188569	RP11-181G12.2	PRKCZ antisense RNA 1 [Source:HGNC Symbol;Acc:HGNC:40477]
ENSG00000227014	0.327138	0.134288	1.28457	0.0106265	0.0497555	AC007285.6	novel transcript
ENSG00000174500	0.164555	0.0676294	1.28284	0.00593056	0.0314918	GCSAM	germinal center associated signaling and motility [Source:HGNC Symbol;Acc:HGNC:20253]
ENSG00000124575	0.389168	0.160246	1.28011	0.00503808	0.0277004	HIST1H1D	histone cluster 1 H1 family member d [Source:HGNC Symbol;Acc:HGNC:4717]
ENSG00000113645	0.123881	0.051101	1.27753	0.0108908	0.0505707	WWC1	WW and C2 domain containing 1 [Source:HGNC Symbol;Acc:HGNC:29435]
ENSG00000278919	0.0771074	0.0318944	1.27356	0.0228263	0.0879663	AP006285.2	-
ENSG00000230942	3.06084	1.2681	1.27125	1.55711e-06	3.51441e-05	HMGN1P5	high mobility group nucleosome binding domain 1 pseudogene 5 [Source:HGNC Symbol;Acc:HGNC:39348]
ENSG00000166104	0.132677	0.0549912	1.27065	0.00570444	0.0305392	RP11-299H22.3	golgin subfamily A pseudogene
ENSG00000143816	0.570534	0.236507	1.27043	1.91808e-07	6.73493e-06	WNT9A	Wnt family member 9A [Source:HGNC Symbol;Acc:HGNC:12778]
ENSG00000221844	0.106076	0.0440486	1.26793	0.0163213	0.0689012	DPP3P2	dipeptidyl peptidase 3 pseudogene 2 [Source:HGNC Symbol;Acc:HGNC:51350]
ENSG00000280354	0.81368	0.338006	1.26741	0.00282562	0.017493	RP11-83B20.4	novel transcript
ENSG00000254842	0.0920031	0.0383346	1.26303	0.0202456	0.0809086	RP11-890B15.2	long intergenic non-protein coding RNA 2551 [Source:HGNC Symbol;Acc:HGNC:53586]
ENSG00000170891	0.323329	0.134928	1.26082	0.0183693	0.0753277	CYTL1	cytokine like 1 [Source:HGNC Symbol;Acc:HGNC:24435]
ENSG00000162755	0.224752	0.0939261	1.25873	0.0136858	0.0602634	KLHDC9	kelch domain containing 9 [Source:HGNC Symbol;Acc:HGNC:28489]
ENSG00000249835	0.682251	0.286302	1.25277	0.00295997	0.0181634	VCAN-AS1	VCAN antisense RNA 1 [Source:HGNC Symbol;Acc:HGNC:40163]
ENSG00000196611	26.3891	11.1044	1.24881	4.57942e-12	2.52877e-09	MMP1	matrix metallopeptidase 1 [Source:HGNC Symbol;Acc:HGNC:7155]
ENSG00000164400	163.024	68.7059	1.24658	2.77977e-10	5.1558e-08	CSF2	colony stimulating factor 2 [Source:HGNC Symbol;Acc:HGNC:2434]
ENSG00000272235	0.177087	0.0747774	1.24378	0.00719837	0.0366192	RP11-22L13.1	novel transcript
ENSG00000275591	0.0542615	0.0229208	1.24327	0.0157283	0.0668767	XKR5	XK related 5 [Source:HGNC Symbol;Acc:HGNC:20782]
ENSG00000178412	1.67695	0.708449	1.2431	3.93272e-05	0.000524036	RP11-567M16.3	-
ENSG00000102387	0.487211	0.205851	1.24295	1.42394e-06	3.31471e-05	TAF7L	TATA-box binding protein associated factor 7 like [Source:HGNC Symbol;Acc:HGNC:11548]
ENSG00000271142	0.278047	0.117591	1.24155	0.0245193	0.0926583	YWHAQP7	YWHAQ pseudogene 7 [Source:HGNC Symbol;Acc:HGNC:37686]
ENSG00000242770	0.411881	0.174385	1.23995	0.0119733	0.0543466	RP11-180K7.1	CD200R1L antisense RNA 1 [Source:HGNC Symbol;Acc:HGNC:54071]
ENSG00000279981	0.208962	0.0885093	1.23934	2.26096e-05	0.000328489	RP11-196B3.2	TEC
ENSG00000266733	0.220556	0.0936829	1.23529	0.00429801	0.0244087	TBC1D29	TBC1 domain family member 29, pseudogene [Source:HGNC Symbol;Acc:HGNC:24509]
ENSG00000251186	0.179097	0.0763459	1.23012	0.0225391	0.0871808	RP11-689P11.3	novel transcript
ENSG00000240096	0.736995	0.315051	1.22607	0.00514476	0.0281509	RP11-85G20.1	ribosomal protein L18a (RPL18A) pseudogene
ENSG00000124143	0.0925804	0.0396422	1.22367	0.0257925	0.096221	ARHGAP40	Rho GTPase activating protein 40 [Source:HGNC Symbol;Acc:HGNC:16226]
ENSG00000203441	0.185333	0.0795531	1.22013	0.0259376	0.0967309	LINC00449	long intergenic non-protein coding RNA 449 [Source:HGNC Symbol;Acc:HGNC:42786]
ENSG00000271680	0.359889	0.154589	1.21912	0.0133036	0.0589878	RP11-564A8.8	La ribonucleoprotein domain family, member 1B (LARP1B) pseudogene
ENSG00000162641	0.0833956	0.0358222	1.21912	0.0171292	0.0716283	AKNAD1	AKNA domain containing 1 [Source:HGNC Symbol;Acc:HGNC:28398]
ENSG00000128342	111.596	48.0209	1.21655	9.46873e-06	0.000159423	LIF	LIF, interleukin 6 family cytokine [Source:HGNC Symbol;Acc:HGNC:6596]
ENSG00000201183	1.3447	0.580019	1.21311	0.00944322	0.0453886	RNVU1-3	RNA, variant U1 small nuclear 3 [Source:HGNC Symbol;Acc:HGNC:48311]
ENSG00000151023	0.1062	0.045826	1.21254	0.00814473	0.0403621	ENKUR	enkurin, TRPC channel interacting protein [Source:HGNC Symbol;Acc:HGNC:28388]
ENSG00000184357	0.788058	0.340857	1.20913	0.00270908	0.0169232	HIST1H1B	histone cluster 1 H1 family member b [Source:HGNC Symbol;Acc:HGNC:4719]
ENSG00000226995	0.378106	0.163643	1.20824	0.00553089	0.0298253	LINC00658	long intergenic non-protein coding RNA 658 [Source:HGNC Symbol;Acc:HGNC:44315]
ENSG00000157119	0.2326	0.100703	1.20775	0.00076347	0.00617407	KLHL40	kelch like family member 40 [Source:HGNC Symbol;Acc:HGNC:30372]
ENSG00000212900	5.12551	2.22721	1.20246	2.61202e-07	8.59425e-06	KRTAP3-2	keratin associated protein 3-2 [Source:HGNC Symbol;Acc:HGNC:16779]
ENSG00000270195	0.756608	0.329353	1.19991	9.53156e-06	0.00016018	RP11-572O17.1	novel transcript
ENSG00000253515	1.55137	0.675381	1.19977	4.26332e-05	0.000561581	RP11-417F21.2	novel transcript
ENSG00000184378	0.176415	0.0771816	1.19265	0.0142914	0.0622868	ACTRT3	actin related protein T3 [Source:HGNC Symbol;Acc:HGNC:24022]
ENSG00000269524	1.51188	0.661448	1.19265	3.08014e-05	0.000423939	CTB-83J4.1	novel transcript
ENSG00000101440	0.448718	0.196314	1.19265	0.00503716	0.0277004	ASIP	agouti signaling protein [Source:HGNC Symbol;Acc:HGNC:745]
ENSG00000164904	0.117279	0.0513094	1.19265	0.0243296	0.0921382	ALDH7A1	aldehyde dehydrogenase 7 family member A1 [Source:HGNC Symbol;Acc:HGNC:877]
ENSG00000278818	1.05621	0.466112	1.18015	0.00320784	0.0193458	Metazoa_SRP	-
ENSG00000267505	1.60058	0.707376	1.17805	0.000456974	0.00401756	CTC-296K1.3	novel transcript
ENSG00000231920	0.494619	0.218774	1.17688	0.00782274	0.0390187	NEBL-AS1	NEBL antisense RNA 1 [Source:HGNC Symbol;Acc:HGNC:44899]
ENSG00000228775	0.641543	0.28403	1.1755	0.000551126	0.00471729	WEE2-AS1	WEE2 antisense RNA 1 [Source:HGNC Symbol;Acc:HGNC:48669]
ENSG00000263050	10.7859	4.78208	1.17344	3.04382e-09	2.88086e-07	RP11-667K14.3	novel transcript
ENSG00000141519	0.13772	0.0611013	1.17247	0.0146309	0.0633942	CCDC40	coiled-coil domain containing 40 [Source:HGNC Symbol;Acc:HGNC:26090]
ENSG00000005884	0.114551	0.0509117	1.16992	0.0212112	0.0834909	ITGA3	integrin subunit alpha 3 [Source:HGNC Symbol;Acc:HGNC:6139]
ENSG00000184524	0.175475	0.078029	1.16919	0.0207391	0.0823229	CEND1	cell cycle exit and neuronal differentiation 1 [Source:HGNC Symbol;Acc:HGNC:24153]
ENSG00000225518	0.718879	0.319751	1.1688	0.00885433	0.0431168	RP11-396C23.2	long intergenic non-protein coding RNA 1703 [Source:HGNC Symbol;Acc:HGNC:52491]
ENSG00000087884	0.939468	0.418063	1.16812	4.61053e-05	0.000598407	AAMDC	adipogenesis associated Mth938 domain containing [Source:HGNC Symbol;Acc:HGNC:30205]
ENSG00000228113	0.452068	0.201658	1.16463	0.00696546	0.0357506	AC003991.3	novel transcript, antisense to STEAP4
ENSG00000184785	0.101244	0.045163	1.16463	0.0203677	0.0812218	SMIM10	small integral membrane protein 10 [Source:HGNC Symbol;Acc:HGNC:41913]
ENSG00000281033	2.85038	1.27604	1.15948	0.000267391	0.00259045	AC013448.3	-
ENSG00000264483	2.46535	1.10697	1.15517	0.0119371	0.0542463	MIR5008	microRNA 5008 [Source:HGNC Symbol;Acc:HGNC:43546]
ENSG00000279175	0.0237974	0.0107088	1.152	0.000918723	0.00719877	CTA-414D7.1	novel transcript, antisense to PARVB
ENSG00000235677	0.851144	0.383222	1.15123	0.00045746	0.0040203	NPM1P26	nucleophosmin 1 pseudogene 26 [Source:HGNC Symbol;Acc:HGNC:45205]
ENSG00000112761	0.219256	0.0988914	1.1487	0.00394332	0.0228906	WISP3	WNT1 inducible signaling pathway protein 3 [Source:HGNC Symbol;Acc:HGNC:12771]
ENSG00000249937	0.322033	0.145292	1.14825	0.0192726	0.0780095	RP11-454P21.1	long intergenic non-protein coding RNA 2223 [Source:HGNC Symbol;Acc:HGNC:53092]
ENSG00000241735	0.404014	0.182338	1.14779	0.0231022	0.088821	FABP5P3	fatty acid binding protein 5 pseudogene 3 [Source:HGNC Symbol;Acc:HGNC:22573]
ENSG00000151090	0.14208	0.064209	1.14585	0.0152798	0.0654656	THRB	thyroid hormone receptor beta [Source:HGNC Symbol;Acc:HGNC:11799]
ENSG00000182359	0.158651	0.0716982	1.14585	0.00593167	0.0314918	KBTBD3	kelch repeat and BTB domain containing 3 [Source:HGNC Symbol;Acc:HGNC:22934]
ENSG00000224207	1.06425	0.481302	1.14482	0.00705271	0.0361178	RP11-10L12.1	mannosidase, beta A, lysosomal-like (MANBAL) pseudogene
ENSG00000135318	10.8122	4.89803	1.14239	3.20538e-11	1.22868e-08	NT5E	5'-nucleotidase ecto [Source:HGNC Symbol;Acc:HGNC:8021]
ENSG00000213778	0.177319	0.0803475	1.14202	0.0251367	0.0944624	HNRNPA1P32	heterogeneous nuclear ribonucleoprotein A1 pseudogene 32 [Source:HGNC Symbol;Acc:HGNC:44958]
ENSG00000204060	0.130659	0.0592297	1.14142	0.00850406	0.0418006	FOXO6	forkhead box O6 [Source:HGNC Symbol;Acc:HGNC:24814]
ENSG00000033122	0.146004	0.0663337	1.1382	0.00205375	0.0135731	LRRC7	leucine rich repeat containing 7 [Source:HGNC Symbol;Acc:HGNC:18531]
ENSG00000187686	0.166881	0.0759307	1.13606	0.00473879	0.0264084	KRT18P59	keratin 18 pseudogene 59 [Source:HGNC Symbol;Acc:HGNC:48886]
ENSG00000175175	0.170128	0.0774896	1.13454	0.00214381	0.0140087	PPM1E	protein phosphatase, Mg2+/Mn2+ dependent 1E [Source:HGNC Symbol;Acc:HGNC:19322]
ENSG00000197334	0.544103	0.247964	1.13375	0.0242219	0.0918362	Metazoa_SRP	-
ENSG00000262503	0.427741	0.196401	1.12294	0.0139742	0.0611945	RP11-530N7.2	Spi-C transcription factor (Spi-1/PU.1 related) (SPIC) pseudogene
ENSG00000224321	0.709416	0.326705	1.11864	0.0146899	0.0635779	RP11-169K16.6	ribosomal protein L12 pseudogene 14 [Source:HGNC Symbol;Acc:HGNC:36495]
ENSG00000229162	0.353266	0.162688	1.11864	0.00499621	0.0275295	RP11-84D1.1	novel transcript
ENSG00000229932	0.289224	0.133766	1.11247	0.0105466	0.0494923	YWHAZP3	tyrosine 3-monooxygenase/tryptophan 5-monooxygenase activation protein zeta pseudogene 3 [Source:HGNC Symbol;Acc:HGNC:31101]
ENSG00000144158	0.817897	0.378674	1.11096	0.00327464	0.0196692	RP11-395L14.17	small nuclear ribonucleoprotein polypeptide A' (SNRPA1) pseudogene
ENSG00000255298	0.852383	0.394703	1.11073	8.55272e-06	0.000146685	OR8G5	olfactory receptor family 8 subfamily G member 5 [Source:HGNC Symbol;Acc:HGNC:19622]
ENSG00000172339	0.0779741	0.0361203	1.11018	0.00510473	0.0280066	ALG14	ALG14, UDP-N-acetylglucosaminyltransferase subunit [Source:HGNC Symbol;Acc:HGNC:28287]
ENSG00000261359	0.13645	0.0633519	1.10692	0.0256164	0.0957035	PYCARD-AS1	PYCARD antisense RNA 1 [Source:HGNC Symbol;Acc:HGNC:45036]
ENSG00000073861	1.50145	0.697434	1.10623	0.0028821	0.0177757	TBX21	T-box 21 [Source:HGNC Symbol;Acc:HGNC:11599]
ENSG00000230621	3.41459	1.5861	1.10623	0.000278099	0.00267168	AC080002.1	similar to part of the heterogeneous nuclear ribonucleoprotein H2 (H') (HNRNPH2) pseudogene
ENSG00000226855	0.500725	0.232665	1.10577	0.00208203	0.0137127	RP11-350G8.3	ribosomal protein SA pseudogene 17 [Source:HGNC Symbol;Acc:HGNC:35707]
ENSG00000104892	0.198057	0.0920653	1.10518	0.012158	0.0549571	KLC3	kinesin light chain 3 [Source:HGNC Symbol;Acc:HGNC:20717]
ENSG00000224117	1.1792	0.549772	1.1009	6.04009e-07	1.67571e-05	PTPN2P2	protein tyrosine phosphatase, non-receptor type 2 pseudogene 2 [Source:HGNC Symbol;Acc:HGNC:9654]
ENSG00000275401	0.436211	0.203812	1.09779	0.00912905	0.0441462	RP4-564F22.7	novel transcript
ENSG00000224982	0.830352	0.388306	1.09653	1.90937e-05	0.000282949	TMEM233	transmembrane protein 233 [Source:HGNC Symbol;Acc:HGNC:37219]
ENSG00000280011	0.0322976	0.0151095	1.09597	0.000250247	0.00244288	RP4-671O14.7	novel transcript, antisense to PARVG
ENSG00000266066	0.0881189	0.0414616	1.08768	0.0112275	0.0517373	POLRMTP1	RNA polymerase mitochondrial pseudogene 1 [Source:HGNC Symbol;Acc:HGNC:28865]
ENSG00000136828	0.479096	0.225616	1.08645	0.000367901	0.00337509	RALGPS1	Ral GEF with PH domain and SH3 binding motif 1 [Source:HGNC Symbol;Acc:HGNC:16851]
ENSG00000261172	0.631716	0.297635	1.08573	0.0177942	0.0735926	RP11-356C4.5	novel transcript
ENSG00000132002	2949.96	1391.66	1.08389	1.39523e-09	1.5958e-07	DNAJB1	DnaJ heat shock protein family (Hsp40) member B1 [Source:HGNC Symbol;Acc:HGNC:5270]
ENSG00000204388	1226.61	579.023	1.08298	8.73415e-09	6.23841e-07	HSPA1B	heat shock protein family A (Hsp70) member 1B [Source:HGNC Symbol;Acc:HGNC:5233]
ENSG00000126970	0.258265	0.12203	1.08161	0.00340861	0.0202965	ZC4H2	zinc finger C4H2-type containing [Source:HGNC Symbol;Acc:HGNC:24931]
ENSG00000266907	0.223321	0.105691	1.07926	0.00677253	0.0349633	AC006116.22	glycerol-3-phosphate dehydrogenase 2 (mitochondrial), pseudogene
ENSG00000134222	0.464364	0.220172	1.07662	0.00104546	0.00795387	PSRC1	proline and serine rich coiled-coil 1 [Source:HGNC Symbol;Acc:HGNC:24472]
ENSG00000232693	0.54081	0.256741	1.07481	0.015057	0.0647771	AC012370.2	novel transcript, sense intronic to SPRED2
ENSG00000055732	0.197347	0.0937095	1.07446	0.003108	0.0188604	MCOLN3	mucolipin 3 [Source:HGNC Symbol;Acc:HGNC:13358]
ENSG00000073734	0.193656	0.0920706	1.07268	0.000384538	0.00349289	ABCB11	ATP binding cassette subfamily B member 11 [Source:HGNC Symbol;Acc:HGNC:42]
ENSG00000250362	1.67512	0.797755	1.07025	6.58178e-06	0.000119663	AC008592.5	novel transcript
ENSG00000279931	0.667718	0.318093	1.06979	0.017606	0.0729979	RP11-13J12.2	novel transcript
ENSG00000267361	0.226616	0.107957	1.06979	0.00879159	0.0428839	LOC100421166	SEC24 homolog A pseudogene 1 [Source:HGNC Symbol;Acc:HGNC:53767]
ENSG00000175315	0.486112	0.232008	1.06711	0.00517848	0.0282696	CST6	cystatin E/M [Source:HGNC Symbol;Acc:HGNC:2478]
ENSG00000144407	0.48773	0.232928	1.0662	0.000551951	0.00472259	PTH2R	parathyroid hormone 2 receptor [Source:HGNC Symbol;Acc:HGNC:9609]
ENSG00000085563	0.211661	0.101283	1.06336	0.0163562	0.0690233	ABCB1	ATP binding cassette subfamily B member 1 [Source:HGNC Symbol;Acc:HGNC:40]
ENSG00000230731	0.437826	0.209544	1.0631	1.3205e-05	0.000208444	RP11-478K15.6	novel transcript
ENSG00000140538	0.0617539	0.0295661	1.06258	0.0230016	0.0885676	NTRK3	neurotrophic receptor tyrosine kinase 3 [Source:HGNC Symbol;Acc:HGNC:8033]
ENSG00000214812	0.810212	0.387999	1.06225	0.00130217	0.00949845	RP5-1053E7.3	novel ADP-ribosylation factor family domain containing pseudogene
ENSG00000245648	0.0905076	0.0433682	1.0614	0.0170915	0.0714965	RP11-277P12.20	-
ENSG00000256292	0.307452	0.147408	1.06054	0.0184681	0.0756134	RP11-955H22.1	long intergenic non-protein coding RNA 2376 [Source:HGNC Symbol;Acc:HGNC:53298]
ENSG00000276975	0.439397	0.211676	1.05367	1.16782e-06	2.8213e-05	HYDIN2	HYDIN2, axonemal central pair apparatus protein (pseudogene) [Source:HGNC Symbol;Acc:HGNC:33129]
ENSG00000273148	0.449759	0.216706	1.05341	0.000695742	0.00571886	RP5-1068E13.7	-
ENSG00000204389	2961.03	1426.78	1.05334	6.05897e-09	4.59929e-07	HSPA1A	heat shock protein family A (Hsp70) member 1A [Source:HGNC Symbol;Acc:HGNC:5232]
ENSG00000164291	0.198938	0.0960392	1.05063	0.00602706	0.0318585	ARSK	arylsulfatase family member K [Source:HGNC Symbol;Acc:HGNC:25239]
ENSG00000238446	4.87879	2.35681	1.04969	0.00275669	0.0171308	RNU7-38P	RNA, U7 small nuclear 38 pseudogene [Source:HGNC Symbol;Acc:HGNC:34134]
ENSG00000243349	0.0561725	0.0271431	1.04928	0.0218956	0.0854009	RP11-445N18.7	novel transcript
ENSG00000279433	0.829276	0.401279	1.04725	1.35797e-06	3.18043e-05	RP11-4B16.1	TEC
ENSG00000274735	2.55919	1.23876	1.04679	0.0237814	0.0906762	FP236383.3	-
ENSG00000271817	1.40627	0.682251	1.0435	0.0129128	0.0577225	U3	-
ENSG00000230023	0.166562	0.0808075	1.0435	0.0133243	0.0590338	RP11-10N16.2	-
ENSG00000260253	2.0423	0.991208	1.04294	6.73197e-05	0.000823556	RP4-676L2.1	novel transcript, overlapping to DUSP4
ENSG00000162188	0.217803	0.105877	1.04064	0.0241741	0.0917005	GNG3	G protein subunit gamma 3 [Source:HGNC Symbol;Acc:HGNC:4405]
ENSG00000255508	1.29662	0.630774	1.03957	2.19847e-07	7.43078e-06	RP11-864I4.1	novel transcript
ENSG00000180155	0.376659	0.183304	1.03902	0.00162812	0.0113296	LYNX1	Ly6/neurotoxin 1 [Source:HGNC Symbol;Acc:HGNC:29604]
ENSG00000185664	0.374561	0.182335	1.03861	0.00728013	0.0369697	PMEL	premelanosome protein [Source:HGNC Symbol;Acc:HGNC:10880]
ENSG00000270433	0.478729	0.233174	1.0378	0.000429806	0.00382551	RP11-124D2.7	H3 histone family member 3A pseudogene 2 [Source:HGNC Symbol;Acc:HGNC:19823]
ENSG00000250588	0.21926	0.107081	1.03395	0.0146208	0.0633743	IQCJ-SCHIP1	-
ENSG00000181631	0.789891	0.38612	1.0326	0.000127962	0.00138952	P2RY13	purinergic receptor P2Y13 [Source:HGNC Symbol;Acc:HGNC:4537]
ENSG00000105278	1.36681	0.668734	1.03131	8.03809e-06	0.000139313	ZFR2	zinc finger RNA binding protein 2 [Source:HGNC Symbol;Acc:HGNC:29189]
ENSG00000228587	0.679865	0.332956	1.02992	0.00515843	0.0281906	RP1-41P2.7	novel transcript
ENSG00000225187	0.265923	0.130302	1.02915	0.0209277	0.0828426	AC073283.7	novel transcript
ENSG00000206172	0.422723	0.207134	1.02915	0.00775277	0.0387944	HBA1	hemoglobin subunit alpha 1 [Source:HGNC Symbol;Acc:HGNC:4823]
ENSG00000173548	2.1955	1.0769	1.02767	0.000166461	0.00174496	SNX33	sorting nexin 33 [Source:HGNC Symbol;Acc:HGNC:28468]
ENSG00000133116	0.0727071	0.0357044	1.026	0.00508117	0.027904	KL	klotho [Source:HGNC Symbol;Acc:HGNC:6344]
ENSG00000213373	0.431385	0.211999	1.02492	0.00743417	0.0375282	LINC00671	long intergenic non-protein coding RNA 671 [Source:HGNC Symbol;Acc:HGNC:44339]
ENSG00000267517	1.74023	0.855675	1.02414	0.00251067	0.0159159	CTD-2231E14.4	long intergenic non-protein coding RNA 1855 [Source:HGNC Symbol;Acc:HGNC:52675]
ENSG00000011143	0.312412	0.153624	1.02405	0.00483134	0.0268396	MKS1	Meckel syndrome, type 1 [Source:HGNC Symbol;Acc:HGNC:7121]
ENSG00000279965	1.26513	0.622598	1.02291	0.000102793	0.00116117	RP11-472K17.3	TEC
ENSG00000244607	0.489511	0.240931	1.02272	0.00549957	0.0297045	CCDC13	coiled-coil domain containing 13 [Source:HGNC Symbol;Acc:HGNC:26358]
ENSG00000207248	2.02333	0.997417	1.02046	0.022352	0.0865827	RNU6-1005P	RNA, U6 small nuclear 1005, pseudogene [Source:HGNC Symbol;Acc:HGNC:47968]
ENSG00000240024	0.460789	0.227302	1.0195	0.0159658	0.0676612	LINC00888	long intergenic non-protein coding RNA 888 [Source:HGNC Symbol;Acc:HGNC:48575]
ENSG00000268812	6.16378	3.04108	1.01923	2.4338e-05	0.000348754	RP1-102K2.8	-
ENSG00000139675	0.134689	0.0664586	1.01911	0.02355	0.0901059	HNRNPA1L2	heterogeneous nuclear ribonucleoprotein A1-like 2 [Source:HGNC Symbol;Acc:HGNC:27067]
ENSG00000261514	0.548021	0.270498	1.01862	0.0174734	0.0725921	RP11-527L4.2	long intergenic non-protein coding RNA 1976 [Source:HGNC Symbol;Acc:HGNC:52803]
ENSG00000272695	0.121845	0.0601414	1.01862	0.0127922	0.0572613	GAS6-AS2	GAS6 divergent transcript [Source:HGNC Symbol;Acc:HGNC:43694]
ENSG00000188770	0.270267	0.133544	1.01707	0.00617759	0.0324751	OPTC	opticin [Source:HGNC Symbol;Acc:HGNC:8158]
ENSG00000259590	3.40798	1.68511	1.01607	0.000215527	0.00215835	RP11-20G13.3	long intergenic non-protein coding RNA 2244 [Source:HGNC Symbol;Acc:HGNC:53929]
ENSG00000233892	0.659022	0.326026	1.01534	0.000283715	0.00271658	PAIP1P1	poly(A) binding protein interacting protein 1 pseudogene 1 [Source:HGNC Symbol;Acc:HGNC:18240]
ENSG00000267200	5.91735	2.93226	1.01294	0.00013848	0.00149106	MIR132	microRNA 132 [Source:HGNC Symbol;Acc:HGNC:31516]
ENSG00000101417	0.10762	0.0533618	1.01207	0.00632559	0.0330792	PXMP4	peroxisomal membrane protein 4 [Source:HGNC Symbol;Acc:HGNC:15920]
ENSG00000259630	18.7611	9.30546	1.0116	9.24654e-08	3.79824e-06	CTD-2262B20.1	fatty acid binding protein 5 (psoriasis-associated) (FABP5) pseudogene
ENSG00000169508	38.4851	19.091	1.01141	0.000338852	0.00316028	GPR183	G protein-coupled receptor 183 [Source:HGNC Symbol;Acc:HGNC:3128]
ENSG00000181544	0.187503	0.0930864	1.01027	0.0138585	0.0607753	FANCB	FA complementation group B [Source:HGNC Symbol;Acc:HGNC:3583]
ENSG00000256164	1.05487	0.524003	1.00942	0.00243035	0.0154836	CCND2-AS1	-
ENSG00000262703	0.426059	0.211985	1.00709	0.0111547	0.051526	RP11-485G7.6	novel transcript, antisense to RMI2
ENSG00000213077	0.0681769	0.0339213	1.00709	0.0240266	0.091295	FAM106A	-
ENSG00000228705	20.413	10.1585	1.0068	1.26171e-07	4.86882e-06	LINC00659	long intergenic non-protein coding RNA 659 [Source:HGNC Symbol;Acc:HGNC:44316]
ENSG00000213003	0.741181	0.369778	1.00317	0.0140783	0.0615801	BTF3P12	basic transcription factor 3 pseudogene 12 [Source:HGNC Symbol;Acc:HGNC:1127]
ENSG00000227359	31.7263	15.8516	1.00105	2.83909e-07	9.1567e-06	AC017074.2	novel transcript
ENSG00000181126	0.193939	0.0969696	1	0.0248446	0.0935343	HLA-V	major histocompatibility complex, class I, V (pseudogene) [Source:HGNC Symbol;Acc:HGNC:23482]
ENSG00000175874	0.150874	0.0754371	1	0.013289	0.0589346	CREG2	cellular repressor of E1A stimulated genes 2 [Source:HGNC Symbol;Acc:HGNC:14272]
ENSG00000231900	0.146755	0.0733776	1	0.0105091	0.0493769	GOT2P1	glutamic-oxaloacetic transaminase 2 pseudogene 1 [Source:HGNC Symbol;Acc:HGNC:4434]
ENSG00000198795	4.60615	2.30653	0.997835	2.05365e-09	2.0807e-07	ZNF521	zinc finger protein 521 [Source:HGNC Symbol;Acc:HGNC:24605]
ENSG00000257989	0.363289	0.182389	0.994099	0.0243904	0.0922289	RP1-288H2.2	novel transcript
ENSG00000130558	0.263261	0.132203	0.993741	0.0193323	0.0781686	OLFM1	olfactomedin 1 [Source:HGNC Symbol;Acc:HGNC:17187]
ENSG00000272620	0.0812235	0.0408361	0.992051	0.00453773	0.0255104	AFAP1-AS1	AFAP1 antisense RNA 1 [Source:HGNC Symbol;Acc:HGNC:28141]
ENSG00000154134	0.573682	0.289179	0.988287	0.000313942	0.00295395	ROBO3	roundabout guidance receptor 3 [Source:HGNC Symbol;Acc:HGNC:13433]
ENSG00000250415	0.654028	0.329721	0.988106	0.00451088	0.0253843	CTC-461F20.1	novel transcript
ENSG00000274828	4.56798	2.30367	0.98762	2.11321e-07	7.24319e-06	RP11-567M16.6	novel transcript
ENSG00000118094	1.86865	0.942628	0.987239	0.000250382	0.00244316	TREH	trehalase [Source:HGNC Symbol;Acc:HGNC:12266]
ENSG00000265429	3.67039	1.85284	0.986194	0.0026102	0.0164201	AC017074.3	microRNA 4782 [Source:HGNC Symbol;Acc:HGNC:41635]
ENSG00000205740	0.251761	0.127256	0.984328	0.000757358	0.00613327	RP11-363N22.3	uncharacterized LOC107984285 [Source:NCBI gene;Acc:107984285]
ENSG00000152784	7.66931	3.87775	0.983879	6.02381e-11	1.77617e-08	PRDM8	PR/SET domain 8 [Source:HGNC Symbol;Acc:HGNC:13993]
ENSG00000266980	0.407708	0.206852	0.978938	0.00443023	0.02501	RP11-552F3.4	novel transcript, antisense to UNK
ENSG00000229785	1.34516	0.684706	0.974222	6.38008e-05	0.000790389	SLC25A38P1	solute carrier family 25 member 38 pseudogene 1 [Source:HGNC Symbol;Acc:HGNC:43858]
ENSG00000231445	71.0733	36.1865	0.973854	1.94377e-08	1.11483e-06	TIMM8AP1	translocase of inner mitochondrial membrane 8A pseudogene 1 [Source:HGNC Symbol;Acc:HGNC:17802]
ENSG00000248373	0.839012	0.427333	0.973332	0.00223768	0.0144955	RP11-556I14.1	novel transcript
ENSG00000233397	1.86699	0.952581	0.970797	0.00082967	0.00659806	AC008063.3	novel transcript
ENSG00000076351	0.133196	0.0679856	0.970253	0.0213619	0.0839284	SLC46A1	solute carrier family 46 member 1 [Source:HGNC Symbol;Acc:HGNC:30521]
ENSG00000235527	0.476369	0.243323	0.969207	0.00676827	0.0349492	HIPK1-AS1	HIPK1 antisense RNA 1 [Source:HGNC Symbol;Acc:HGNC:50576]
ENSG00000189144	0.29151	0.14898	0.96843	0.0120274	0.0545118	ZNF573	zinc finger protein 573 [Source:HGNC Symbol;Acc:HGNC:26420]
ENSG00000006128	4.99796	2.55462	0.968231	1.55473e-06	3.51251e-05	TAC1	tachykinin precursor 1 [Source:HGNC Symbol;Acc:HGNC:11517]
[truncated: 1,719 more rows]
